# Supplementary material for: Development and Identification of SSR Markers Associated with Starch Properties and β-Carotene Content in the Storage Root of Sweet Potato (Ipomoea batatas L.)
Source: Front Plant Sci. 2016 Mar 2;7:223. doi: 10.3389/fpls.2016.00223 (PMC4773602; doi:10.3389/fpls.2016.00223)
Supplement: Supplementary Material 2 — Primer pairs designed based on sweet potato SSRs identified in this study. [file DataSheet2.XLSX]

## Sheet: 1
Marker ID	SSR type	SSR motive	Size	Forward Primer (5'-3')	Tm(℃)	Size	Reverse Primer (5'-3')	Tm(℃)	Size	Predicted product size (bp)
SIP001	p2	(GA)14	28	CAAAGCTAGGGCAAGGACAG	60.008	20	AGAGTACGCGGGGAGGTCT	61.196	19	111
SIP002	p6	(GAACCA)5	30	GCGCTTCCTTCAACAGAGAG	60.277	20	TTCCTTGTTGCAGTCGATGA	60.39	20	146
SIP003	p2	(GA)13	26	TTCCATCTTCGCGTATCCAT	60.435	20	GGCCTCATCACTTCCACCTA	60.073	20	148
SIP004	p3	(TCT)12	36	CCCAATCAAATCCCCTTCTT	60.124	20	CTATTGCTCCATTCCCACTGA	60.081	21	106
SIP005	p3	(AGA)9	27	GAGGAAAGGAGAGAGGGTCG	60.328	20	TGGCTTCAATTCCAATCACTC	60.066	21	163
SIP006	p5	(GAAAA)5	25	CGTGCGCTCACAACACTAAC	60.517	20	GAGCAAGTTTGATTTCCCCA	60.051	20	187
SIP007	p3	(TGA)10	30	CAACGCTTCATGAACACCAA	60.699	20	TCATCAAGCTAGGTAGAGCGATTT	60.728	24	170
SIP008	p6	(CCTTCA)6	36	GTTTATTCAACGCCCCTGATT	60.197	21	TGTTTTCGCATTGATTTGGA	60.051	20	233
SIP009	p5	(CTGAA)6	30	GCAAAAATCCAACCTCTTGCT	60.607	21	TTTCGCTTCTTCAGGGTTTG	60.357	20	258
SIP010	p3	(ATA)9	27	TGAGAACTGGTCATCCCCAA	61.467	20	CCCTAAAGACTGGACCAGCA	60.246	20	204
SIP011	p3	(TCT)9	27	TCCAATTCCAATTCCTTCTCC	60.251	21	TCAGAGACACTGATGAGGCG	60.138	20	209
SIP012	p3	(GAT)13	39	AGTTGAAAAGCACCACCACC	60.012	20	GATACCTGGGAGAGGCGTTT	60.464	20	154
SIP013	p2	(AG)16	32	AAAGCTTCCCAGAGACCCAT	60.074	20	GATCTCTCTGCTTTCTAAACTCGG	60.044	24	123
SIP014	p6	(TTTTTA)5	30	ATCTGCGTACCTTGGGAGTG	60.134	20	GAAGGACAAAGTTTCCAAGCAC	60.151	22	178
SIP015	p2	(GA)13	26	AGTAGCAGTGGTTTGCGCTT	60.081	20	TCCTTCATCTTCTCCCCCTC	60.532	20	114
SIP016	p2	(AG)14	28	CAGTCGGCAGATCGAGTACA	60.008	20	CACTACCCTCTGTCCACATCG	60.573	21	103
SIP017	p5	(TTTTG)5	25	CTTGTGTGCAGTGACCCATC	60.162	20	AACAGTACTACCAAACCAACCCAA	60.895	24	105
SIP018	p5	(AGAGA)5	25	AGCAGTTGGTATCAACGCAGA	60.842	21	CATGGTAGCTTACTGTTGACTTGC	60.241	24	162
SIP019	p3	(GAT)9	27	AAAACGGGATTGTGGTGATG	60.615	20	CAACGCAATTGCTGTCTCAG	60.596	20	145
SIP020	p6	(TCATCT)6	36	CCGAAATACCAAGAGGGAGAG	60.075	21	AGTTGGCTATGGAGCAATGG	60.096	20	108
SIP021	c	(AAT)7(AAC)7	42	CGTGGACGAAGGAAGAAAAA	60.22	20	TTAATGCTGATGTGGATGCG	60.632	20	154
SIP022	p3	(TTC)10	30	GAGCCAAAAAGCTTTCACACA	60.414	21	CAATCGCCCAATTCCATAAC	60.153	20	134
SIP023	p3	(AGA)9	27	TGAAGATGATGAACAGAGGCTAGA	60.393	24	CCACCATTGGAGAGCCATAC	60.34	20	132
SIP024	p3	(GAT)13	39	AGTTGAAAAGCACCACCACC	60.012	20	GGTTTCTTGAGACTCACAACCAG	60.195	23	127
SIP025	p4	(TTTG)7	28	GGAAGGAACAGCAAAATCCA	60.051	20	TCGGCCACAATACAAGATCA	60.073	20	186
SIP026	p6	(CATTTT)5	30	GGTATGGAAAGGGAAATTGGA	60.006	21	TCACATGGCTTTTAGGGATCA	60.454	21	240
SIP027	p4	(CTGC)7	28	ACCTTCACAAATGGGAGCAG	60.111	20	TGGCAGATCACTCATGCAAC	60.852	20	271
SIP028	p2	(GT)13	26	TCCTCGTCTTCTTTGATCGC	60.483	20	CGACCGATCCACTCCTCTCT	61.748	20	177
SIP029	p3	(TCT)9	27	GTCCAGACATCGCCAAGAGT	60.269	20	ACAGCCTCATTGATATGGTTCC	60.215	22	182
SIP030	p5	(TTTTC)5	25	AATCTACCATCCTGGGTGCC	61.106	20	CACCATAAGCTTCATAACATCCAA	60.251	24	280
SIP031	p5	(AGGAA)5	25	ATCAGGTGTGCTTTTGCTCC	60.263	20	CGGCTGAGGTTTGATCATTT	60.074	20	191
SIP032	c	(CT)10catatgcagaagc(AAGA)5	53	TGCTGCAGTGGATACAGGAG	60.008	20	CCTGCGATCATCATTCAACTT	60.088	21	220
SIP033	c	(CT)9tcagtttgtttgcaaagaaaacggaagataaacgctccctc(CT)9	77	ACGTCTTTTGCTCAGAACCG	60.431	20	GGGAGTTGAGAGATCGCGTA	60.362	20	139
SIP034	p4	(TATC)11	44	TCCGGCCAAAATTCAGTTAG	60.067	20	GCACCTACTCGTATCGGCAT	60.125	20	140
SIP035	p2	(AG)17	34	TCCAATATCTGATGATAGTTTGCG	60.343	24	GGGAAGTGTTGTCCATCATTG	60.225	21	106
SIP036	c	(CCG)7ccttcttttccggtggaagaagttcataatagcagagaagcccggcagcttcttgttaatgggtttgaagctgctaaggaagagatgaagatgaagat(GAA)6	137	CACTACCTTTGCATGCCCTT	60.132	20	TTCCTTCTTCTCCTTTCCGC	60.817	20	239
SIP037	p6	(ATCCCA)5	30	GTAAAAGGCTGGCCAATTCA	60.074	20	GATTCAAGTCGAGGGATGGA	60.011	20	232
SIP038	p6	(CACAGC)5	30	AAGAGCCACCGTAAATGCAC	60.14	20	CTTACCGCTATTCGCTTTGC	60.006	20	156
SIP039	p4	(AGAT)7	28	ACAGGAAGCAAAGATGAAGCA	60.008	21	TCTTTGGGGAGGAACACAAG	60.081	20	217
SIP040	p2	(GA)13	26	ATCTCGGCGCTTTTCTTCTT	60.471	20	GTTCCCGCCCACTTGTATAAT	60.089	21	129
SIP041	p3	(AGA)9	27	TGAAGATGATGAACAGAGGCTAGA	60.393	24	AGTGCAAAAAGGGGAGCTTT	60.242	20	186
SIP042	p6	(CATCCC)5	30	TCCACCAACTGCACCTACAA	60.152	20	TTCCAAGACTCCCTCTGGTG	60.229	20	184
SIP043	p2	(AT)10	20	AGGCACTTTGCATGTTAGGG	60.132	20	AGGCGTCTATTTCAAGTCTTTAACC	60.391	25	137
SIP044	p3	(TTA)6	18	CATATCCCATGGAGGGAGG	60.096	19	TCATATGATCTCTATTGCGGAGTG	60.478	24	163
SIP045	p3	(TCC)6	18	GAAAGGGGTGGGGAGTTCTA	60.298	20	TCATGACGAATCCACCAGAA	60.048	20	145
SIP046	p3	(TTG)8	24	CTTCATCTTGGGCTTCCGAT	61.478	20	TAACGAACCTCGTAAACGGC	60.131	20	134
SIP047	p4	(ATGT)5	20	ATGAAGCCAGCAGCCATTAC	60.243	20	ATGTGGTTGGTCTGTCCTCTG	60.018	21	128
SIP048	p3	(TTG)8	24	GGGGACACAATTTATGCAGG	60.192	20	CACCATTTTCCAAACTCATCG	60.35	21	199
SIP049	p4	(AGAA)5	20	CCAAAACTCCGAAGGATCAA	60.044	20	ACGAGTACGCGGGGAAAA	61.574	18	191
SIP050	p3	(TCC)7	21	GGCCACTCTCATTCACACACT	60.174	21	TAATAAATTGCTGAGCCGGG	60.054	20	146
SIP051	p3	(AAT)6	18	GTTGGAGCAAAGGTGCTTGT	60.299	20	CAGGAATGGAGGCATAGCAG	60.755	20	211
SIP052	p3	(TGC)6	18	CTTCCTTTTTACGGGCAACA	60.103	20	CCACCTCATGCAATTGTGG	60.952	19	124
SIP053	p3	(ACC)6	18	AAGCATCGAGTGCGTATCGT	60.827	20	GGCTTAGCGACGGAGTTGTA	60.407	20	120
SIP054	p4	(ATAG)6	24	TGGTCAAAATTTGCATTATGGAT	60.423	23	TGAGCTTCGACGACCTCTTT	60.134	20	188
SIP055	p3	(ATA)7	21	GCATCCTTAACTTGGGCCTT	60.451	20	CTTCACGCTAGAAAGAGCGG	60.284	20	122
SIP056	p3	(TGA)7	21	GCGGACGACGTGTATGTATG	60.019	20	AACAGCAATCGCATTCCCT	60.619	19	142
SIP057	p3	(AGA)6	18	AACTTGTGGTGTGGATGGGT	60.135	20	CGGGGAACCGAAAACTAAAA	61.152	20	175
SIP058	p3	(TGA)7	21	GCGGACGACGTGTATGTATG	60.019	20	AACAGCAATCGCATTCCCT	60.619	19	142
SIP059	p3	(ATT)8	24	ACTGCGTACGTTGTTTGTCAAG	60.267	22	TCCCTGACGTGACAAGATATGA	60.517	22	175
SIP060	p2	(AG)9	18	GGAAGCAACGATTTCCAAAA	60.053	20	CCCCATGTCTTCCTTTCCTT	60.298	20	178
SIP061	p2	(GA)10	20	CTGATCACACAGCTTGTCCG	60.463	20	AAACAGAGCCCCTTTCCATC	60.443	20	158
SIP062	p2	(TA)9	18	AGACTTGAGAGTTGAGAGAGAGCCT	60.707	25	AGCCAATGCCATAGAACGAG	60.235	20	174
SIP063	p3	(GTT)8	24	TGTTTTCTGGGTTCCCTGTG	60.923	20	ATGCTGATCCAATGCAACCT	60.492	20	115
SIP064	p3	(CCG)6	18	AGTCCTGCTCCTCGGCTC	60.666	18	CAAAATTCACCTGAAAGCGG	60.608	20	121
SIP065	p3	(ATC)6	18	CCTACCAGAACGTACGCGAT	60.154	20	AATTTCAATTTCCGGCAGC	60.031	19	177
SIP066	p2	(TA)10	20	GCTCCGGCCTAAAGCTAAGT	60.007	20	ACCGAACCGTAAGGTAACCG	61.133	20	226
SIP067	p3	(GAA)7	21	TATTGGCAAGTTCAGGAGGC	60.214	20	AAAGCCCATTTCCCAAGAAG	60.423	20	158
SIP068	p3	(GAA)6	18	CGGAATTGATTACGGCAAAA	60.802	20	ATACCCACGTGAGCCTTCAG	60.134	20	143
SIP069	p3	(CGC)6	18	GGATATCCGGCAAGGAATCT	60.252	20	GGTCGGGGAGAAGGAGGA	62.538	18	163
SIP070	p3	(TGT)6	18	CCAGCTTTTGCTTCAGTTCAA	60.54	21	TTAAGTCAACAACAAACACTCATTCA	60.005	26	137
SIP071	p2	(TC)10	20	CGTGTTAAAGCTCGCAAACA	60.052	20	CGGCTGACAGATTGGATCA	60.789	19	117
SIP072	p3	(GAA)6	18	ATGCAGAATCAAGATCCCCA	60.426	20	TGATGTCTCCACATACCCTTCA	60.375	22	199
SIP073	p2	(AG)9	18	TTTCATGGTAGCCTTCAGGG	60.066	20	GCGGACCGACTCTCTTCTTC	61.449	20	150
SIP074	p2	(AT)9	18	CTGTTGCTGCCCTCAATTTT	60.249	20	TCACCTAGCCATTTGCTTCC	60.214	20	175
SIP075	p3	(ATA)6	18	AGGGAAGAGCTTGCAGTGAA	60.134	20	TTTCATACAAAAGTGTCGGTCG	60.032	22	187
SIP076	p3	(ATT)6	18	TGGACATCTCCCACTGAACA	60.088	20	TCACCTACACCTAAACCTTAGCAAC	60.002	25	157
SIP077	p3	(TCG)6	18	AGAAGGGTCATCCGAGGAGT	60.073	20	GGAAGAAGAAGAGAACCGCC	60.328	20	209
SIP078	p2	(CT)12	24	TTTAGCGAGACCCAGACCAC	60.255	20	CGACCTCCGACCTGTTTCTA	60.246	20	224
SIP079	p3	(ACT)7	21	ATTAGATCCCCCTCCTCCCT	60.11	20	GATGAGAAGCCACAAATGGAA	60.066	21	202
SIP080	p2	(AT)9	18	TTGTTTGATGTGATATTCCATCTTTT	60.016	26	TTGCGACAAAAAGCTTCACA	60.557	20	143
SIP081	p3	(CAG)6	18	CCTTTCCTACTTGGCAACCA	60.103	20	CCTCGATATTCTTGCGCCT	60.324	19	111
SIP082	p3	(CGC)6	18	CTTCTCTTGCTCGCCTGTTC	60.277	20	GATAGTCGGAGGCATCTCCA	60.181	20	112
SIP083	p3	(AGA)6	18	AGAATCAAACCTGAGCGGC	60.355	19	GCACCCAAATAAGCCTTCAA	60.074	20	188
SIP084	p3	(GAT)6	18	GGTGGGGGTTGTGTTTGTAA	60.508	20	GCACAGTGGGCACCCTATTA	60.914	20	235
SIP085	p3	(GAA)6	18	CGTTCCTTGGCATTGAAGAT	60.074	20	TGGAGTTTGCATTGAACGAA	60.234	20	205
SIP086	p2	(AT)9	18	TGTTCATGTTGTGTGGCACC	61.498	20	CTATCCCCGCCCCTATTAAA	60.122	20	129
SIP087	p2	(TG)9	18	TCATCGCAAATGCATGAAAG	60.754	20	GGCATTCAAAGTTGACCGAA	61.012	20	278
SIP088	p3	(AAG)6	18	ATGGGCGATAAAGAAATCCC	60.116	20	CCATGGCACCAGAAAATCAT	60.723	20	191
SIP089	p2	(GA)9	18	CGCCTTGCTGTGTGTAACAA	60.897	20	TCGCAGCGAGAGTTGGTTAT	60.934	20	127
SIP090	p3	(CCG)6	18	AGATCTCCTTCCTCCGGTGT	60.073	20	TGAAACAGATCTTCAGGTCGC	60.39	21	169
SIP091	p3	(GCC)6	18	CTGGTGGTTACTGGGCTTGT	60.028	20	GGAGGAGGAGCTGAATTAGGAT	60.062	22	260
SIP092	p2	(TG)9	18	TTGTTGGTTTCCACTCAAAGC	60.139	21	CCATGAATTCGGTGGATCAT	60.548	20	217
SIP093	p3	(AGA)6	18	TCAGGCGTATGTCATTGGAA	60.073	20	GAGAACCTCGCACCCAAATA	60.074	20	258
SIP094	p3	(AGA)6	18	GAGGCCCAAGAAGAGCATAAG	60.346	21	GAGCATCTGGGTTTTTGGTG	60.495	20	211
SIP095	p2	(TC)9	18	ACCTGAAGCCTATTACCGCAT	60	21	TGCGACTTTATAAACCAACGG	60.007	21	174
SIP096	p2	(GA)9	18	CGAGGATTGGATTTGGATTG	60.266	20	AAATTTCCTGCCTGGCTTCT	60.208	20	268
SIP097	p2	(AT)9	18	GAAGACCAACAAGAAGGGGG	60.852	20	TGCATGGACTGACGAAACAT	60.12	20	226
SIP098	p3	(AAT)6	18	TCAGAAGCTCCGATTTCCAG	60.474	20	CCGAACCCATCACTTCTTTG	60.486	20	154
SIP099	p3	(AGA)6	18	GATCCACTTCCGTTCATCCA	60.871	20	CGCAAATCCCAGGTCTTTTA	60.067	20	200
SIP100	p3	(GGC)6	18	GCTAGTGAGGACGAAGACGG	60.012	20	CATCGAAGAGGCTGAAAAGC	60.096	20	179
SIP101	p2	(TC)9	18	GATCAGAAGCCCTCACAACAA	60.248	21	ACGCTTCGGCATCCATAGTA	60.626	20	102
SIP102	p2	(TC)9	18	AGTCCCATCCTACCCAAAGC	60.328	20	GCCACTAAAAGTGGGGGATT	60.187	20	251
SIP103	p3	(TGC)6	18	ATGCTGGAAACTCCAGTGTTG	60.164	21	CACCAACATTTCTCCCTTGG	60.345	20	250
SIP104	p2	(TC)10	20	TTTGCGTAGCTGCATTGTTC	60.021	20	GTGCCTCCTTTCCCTTGTTT	60.476	20	272
SIP105	p2	(GA)12	24	GCAAAAACCCCCTCAAAAAT	60.164	20	CAATCTTCATCCTCTCCCCA	60.003	20	203
SIP106	p3	(AAT)6	18	TCCCGAAGTACCCGATGTAA	60.323	20	CCACCCTTTTGGAGTCAAGA	60.081	20	235
SIP107	p4	(TATG)5	20	GTTTTCCGGCCTAATCCCTA	60.272	20	TAGTACATGCATGGCCCACA	60.958	20	116
SIP108	p2	(CT)9	18	GCAGTGGTAATTCAACGGCA	62	20	TTTTACTCCTCCTGAGACATGGA	60.116	23	103
SIP109	p3	(GAA)6	18	ACCAATTCTTCTTCTGGGGG	60.298	20	CGTTGAGCTGTATCTCCGGT	60.277	20	138
SIP110	p4	(GCTA)5	20	TCACAATGATTGGACTGACGA	60.104	21	CTATCACCGGAGAGCGGTAA	60.227	20	180
SIP111	p3	(AGA)7	21	TGAAGATGATGAACAGAGGCTAGA	60.393	24	CCACCATTGGAGAGCCATAC	60.34	20	126
SIP112	p4	(TTTG)5	20	CTCTGGTCAGCCTTCACACA	60.022	20	CAAAACGAACAAGGACCCAA	60.893	20	267
SIP113	p3	(TTC)6	18	GCAAGATCGAGGGATTCTGA	60.303	20	ATGGGCACTAGCATTCAAGG	60.096	20	195
SIP114	p3	(TTC)6	18	CCCCCTGCTCTTTCTCTTTC	60.319	20	TTCACTCGGATTTTCCAACAG	60.096	21	149
SIP115	p3	(GAA)6	18	ATGCTTCTGAGGATGTTGGG	60.073	20	TGAGGATGAGGATGAGGACC	60.008	20	249
SIP116	p3	(GAA)6	18	AATGTGGGGTTGAATTGGAA	60.029	20	TTGAGCCCCAAAAAGAATCA	60.555	20	106
SIP117	p3	(AAT)6	18	TTCAATTCACTCTTTCAAACAAACA	60.063	25	ATGTTCAGAAGCCATCTGGG	60.073	20	192
SIP118	p3	(AGA)7	21	TGGAGGTTGAAGATGATGAACA	60.495	22	AGTGCAAAAAGGGGAGCTTT	60.242	20	192
SIP119	p3	(AGA)8	24	TGAACCCAGCCTAACAAGGA	60.626	20	CCAGAGGATCAACTGCGTCT	60.408	20	158
SIP120	p3	(AGA)8	24	GAGGTTGAATATGATTAACAGAGGCT	60.263	26	CCACCATTGGAGAGCCATAC	60.34	20	134
SIP121	p2	(AT)11	22	TGGAAGACATGGCTCAACAA	60.24	20	AAAGAGGCTAGGAGGTTGGTGT	60.528	22	175
SIP122	p4	(TTTA)5	20	TTGATCCTTACGGCCAGCTA	60.732	20	CTCAAGCAACTCTCCCAAGC	60.134	20	236
SIP123	p3	(AGA)6	18	ATAGGGGCCTCATCCAGTTC	60.293	20	TCATCATCCAGAGACACCCA	60.046	20	107
SIP124	p4	(GCTA)5	20	CAACACCCTTATCGATTCGC	60.469	20	GTGATGATGGAAAACCGGAG	60.317	20	252
SIP125	p3	(TCT)6	18	CCCGTCTCCCTTTTTCTTTC	60.046	20	CGCCCAAGAAATACAAGCAT	60.096	20	224
SIP126	p3	(AGA)8	24	GTTTGAAGATGATGAACAGAGGC	60.131	23	AGTGCAAAAAGGGGAGCTTT	60.242	20	185
SIP127	p3	(TCT)6	18	GCTTGATCCAAGATCTATCATTCC	60.298	24	TGGTCCGAGATCAATCCAAT	60.281	20	108
SIP128	p2	(GT)9	18	TCCTCGTCTTCTTTGATCGC	60.483	20	AAATCTTCTCCCCCTCCTCA	60.008	20	127
SIP129	p3	(GAA)6	18	GAACAAGCGCCTCAAGGTTA	60.386	20	CTTTCTCTTCCTCTCCGCCT	60.088	20	216
SIP130	p4	(ATCT)5	20	AACGGCTCCTACCAAGAAGG	60.621	20	CCTTGGAGCACTGGATTGTT	60.111	20	235
SIP131	p2	(GA)9	18	CGGGTCTGTTGGTTCTTGAAT	61.279	21	CAGCATGGCTTAAGGGACAT	60.096	20	273
SIP132	p3	(CTT)8	24	TGCCTGTTCAAATACAAGTCCA	60.534	22	CACTGAACCTGTCCAGAGCA	60.022	20	183
SIP133	p3	(AGA)6	18	TTTTCGACGACCCGTATCTC	60.074	20	TCCACTTCATCCGAATCCTC	60.011	20	103
SIP134	p3	(ATT)7	21	CTGAGGAGGATAAGCCACGA	60.353	20	AGCATGCTGCGTCTACAATG	60.042	20	182
SIP135	p4	(AGGC)5	20	AAATGAAGGCATCAGCCAAG	60.214	20	TCAGAAAGAAAGGAAGGGGC	60.683	20	239
SIP136	p3	(AGA)7	21	TGGAGGTTGAAGATGATGAACA	60.495	22	CACCATTGGAGAGCCGTACT	60.134	20	138
SIP137	p3	(CTT)6	18	CCTCGCACAGCTGAAAAACT	60.571	20	TGCAACTGGCCGATACAATA	60.096	20	274
SIP138	p3	(GAA)7	21	TGGGATGCAGAAGAAGAGTTG	60.382	21	GAGATGCCCCTTGAAACAGA	60.195	20	118
SIP139	p4	(GCTA)5	20	CAACACCCTTATCGATTCGC	60.469	20	GTGATGATGGAAAACCGGAG	60.317	20	252
SIP140	p2	(AC)10	20	CAGCATTTCCGTCTGGATTT	60.074	20	CGTGACTGGGAACCTAGTGG	60.557	20	153
SIP141	p3	(CCA)6	18	GTCCAGCTCCTTGTGTTGGT	60.159	20	GATGGGCCAAAGCAGAATAA	60.038	20	271
SIP142	p3	(GAA)6	18	CTACACAGCACCCGAAAACC	60.55	20	AGAACATGGCAACTGCTTCC	60.263	20	161
SIP143	p3	(CGG)6	18	GGAAGCAGTTGCCATGTTCT	60.263	20	GACCGCGATATGATGACCTC	60.457	20	186
SIP144	p3	(AAG)6	18	TTGCTCCGTTTGATCCTACC	60.074	20	CCTGCATTTTCCTGATCGTC	60.603	20	202
SIP145	p2	(AG)11	22	TTTTGGCGGGAACTGTAGTC	60.11	20	CACCATTGGTCCTAAAACGG	60.22	20	173
SIP146	p3	(GAT)7	21	AAATGTTCGGCTTTTGATCG	60.074	20	CCTCAAAGGCAAAAGGTTGA	60.22	20	191
SIP147	p3	(ACA)6	18	CACGACGAACAACAACAACC	60.049	20	TGCTATCACCAAACCCCAAT	60.192	20	179
SIP148	p3	(CTT)7	21	CATCCTGCAGCTTGTTTTCC	60.776	20	CTAACCATGCTTTGCGGTCT	60.27	20	238
SIP149	p3	(TTC)6	18	ACTCAACCATGCTCCAGAGG	60.261	20	GAAGGAGGAGAAGAAACGGG	60.183	20	169
SIP150	p3	(AGA)8	24	AGCTTTCCGCAATTTGTTTG	60.244	20	CCACCATTGGAGAGCCATAC	60.34	20	270
SIP151	p3	(ATA)6	18	TGGTTCTTGGCCGTTCTTAG	60.241	20	CTTTTCTGCGGTATTGGCAT	60.096	20	239
SIP152	p3	(AGA)7	21	ACCCAAGAAGAGCATAAGCGT	60.276	21	AAACACATCCAACTCCACCG	60.812	20	126
SIP153	p4	(TCAA)5	20	CCTGACTCTTCTTCGGCTTG	60.126	20	AGGCGTCGACCCTTAGATTT	60.096	20	232
SIP154	p3	(GTT)8	24	TAGGTTGCATTGGATCAGCA	60.22	20	CTCGAGCAAAAGATTACGCAG	60.159	21	200
SIP155	p3	(ATG)6	18	CACCAACAATGGAAACCACA	60.255	20	AGATGACCTGTCTGCTGCCT	60.017	20	111
SIP156	p4	(GCTA)5	20	TCACAATGATTGGACTGACGA	60.104	21	GCAGCTAAGCTATCACCGGA	60.511	20	189
SIP157	p3	(TCC)6	18	ACCAATTGAAACTCCGACCA	60.353	20	TTCCCAGGAAGGTAATGCAG	60.066	20	164
SIP158	p4	(GCTA)5	20	CAACACCCTTATCGATTCGC	60.469	20	GTGATGATGGAAAACCGGAG	60.317	20	252
SIP159	p3	(CAC)7	21	AGGTCAAGGAGGAAGATGGG	60.447	20	ACATGAGGCACCTCTGGAAG	60.261	20	143
SIP160	p4	(TTTA)6	24	TCTTCAATGGTGTTGCCAAA	60.088	20	TGGATATTCAAAGCCCAGGA	60.405	20	158
SIP161	p3	(TTA)6	18	CGACAATGTGACGCAGGTTA	60.72	20	CTTTTGGCCTTTCAGATCCA	60.184	20	138
SIP162	p2	(GA)9	18	TACCAGCTTGGAATTGGAGG	60.066	20	CATGTGCCACACAAGTAGGG	60.025	20	257
SIP163	p4	(AAAT)6	24	CTTGGCGTAATGCAGTGATG	60.28	20	CATTGGTGGCTTGAGAGAGG	60.791	20	192
SIP164	p3	(TCT)6	18	TTGGAGGAAAACCAGCAATC	60.051	20	TCTTGCACGCCCTAAAAATC	60.209	20	209
SIP165	p3	(AGA)8	24	TGAAGATGATGAACAGAGGCTAGA	60.393	24	TCTGGGCAAATGGATTCTTC	60.014	20	230
SIP166	p4	(AATA)5	20	CGCTATGTGTTGACTGTTGAGG	60.741	22	CTTCAAGCAGTTTCGCTTCC	60.132	20	213
SIP167	p3	(AGA)8	24	GTTTGAAGATGATGAACAGAGGC	60.131	23	TCTGGGCAAATGGATTCTTC	60.014	20	234
SIP168	p3	(TCT)6	18	AAGATACCCTTCCACCACCC	60.052	20	GCCATGGAAAACAGAGCAAT	60.081	20	245
SIP169	p4	(TGCA)5	20	GGTACAGGGGTTGGAGCTTT	60.361	20	AGTATGCTTGCCAAAAGCCA	60.772	20	118
SIP170	p4	(CATA)5	20	AGATGCGTTGCAGACAGATG	60.016	20	CCCAACTAAGACATGCACTGG	60.556	21	221
SIP171	p3	(AGA)8	24	TGAAGATGATGAACAGAGGCTAGA	60.393	24	TCTGGGCAAATGGATTCTTC	60.014	20	231
SIP172	p3	(CTT)7	21	GGGTGAAAAACTTGGTGGTG	60.246	20	TCTCCCAAATTATGCTATGCG	60.068	21	245
SIP173	p2	(AC)12	24	TGTGGCACTTTAAAATGGGG	60.722	20	TTCACAAAACTCTGGGGAGTG	60.133	21	190
SIP174	p3	(GAG)6	18	CTCGGCCGTCTAACTCTTGA	60.529	20	GAAGAATTTGGCATTGGCAC	60.457	20	251
SIP175	p4	(TTTG)5	20	CTCTGGTCAGCCTTCACACA	60.022	20	GGTGAGCCTTGGGGTTTAAT	60.187	20	276
SIP176	p4	(TTTG)5	20	CTGCTGCTGAGAGGGTTTTC	60.134	20	ACAAAAATGCTGTCCCCTCC	61.249	20	132
SIP177	p3	(TGA)6	18	ACGATGCTCATTTCCAGGAC	60.081	20	AAAGTCTCGAGCATCAGCAAA	60.147	21	143
SIP178	p3	(AAT)8	24	TGAGCAGAAACCCCTACCAG	60.246	20	TCCAAGAAGCCAAGTTCCAG	60.366	20	168
SIP179	p2	(CT)9	18	GGGGAAAACCAGGAAATACG	60.534	20	TGAAAGTTGTTGGAGGGGAG	60.081	20	135
SIP180	p4	(AAAC)5	20	TGGTTCGAGAAACTCATCAGACT	60.295	23	GAACACGCCCATGTTTTCAG	61.475	20	123
SIP181	p3	(AAT)6	18	AGGCGTTGCTGTCTCTTTGT	60.058	20	ATTCCAGTGTTTGGTTTGCAG	60.023	21	230
SIP182	p3	(ATC)6	18	AATCCAGGAGGTCATTGCTG	60.073	20	AAACACAACTCCCTTGGTCG	60.005	20	190
SIP183	p3	(TCT)7	21	TGCACCCAAGACATCAAAGA	60.24	20	CTGAGCAAAATCTTGGGTTGA	60.234	21	125
SIP184	p4	(AAAT)5	20	TAAAATTAAGCGGACGGTCG	60.089	20	TAGACAGGGCAACCTCCTTG	60.246	20	186
SIP185	p3	(TAT)6	18	TGATTGAAAAACTTGTAACTCACAAAA	60.32	27	GGTCGTGCACTCTCATCCTT	60.269	20	257
SIP186	p3	(AGA)7	21	TGAAGATGATGAACAGAGGCTAGA	60.393	24	CCACCATTGGAGAGCCATAC	60.34	20	126
SIP187	p3	(TGT)6	18	TGCAGCAAAGAGCTAAAGCC	60.792	20	CAACAACACAACACAACAGACG	60.15	22	274
SIP188	p2	(TC)11	22	CCCATGTCAGGCAGGTATTC	60.34	20	TCCATGTGAAGCAACCTGAA	60.24	20	234
SIP189	p3	(AGA)8	24	TGAAGATGATGAACAGAGGCTAGA	60.393	24	CCACCATTGGAGAGCCATAC	60.34	20	129
SIP190	p3	(ACA)7	21	ACAATGCCAGCAGCCTTAAC	60.278	20	CGTCATTGCATGCCAGATAG	60.243	20	251
SIP191	p3	(GGT)6	18	CATACCTGCACTTGCCAACC	61.494	20	GGAGTACCCAAGCCATCAGA	60.073	20	165
SIP192	p3	(AAC)6	18	GCTGAAGAGGACGGAGATCA	60.497	20	GCTTCTTCCAATTCTGAGCG	60.096	20	139
SIP193	p4	(CCTG)5	20	CATTCTGGCCTCCATCAAGT	60.073	20	CACAGTGCTTTACAGGGAATGA	60.168	22	159
SIP194	p2	(CT)11	22	GGTGGTTTCCTCTACGCAAA	60.11	20	GGGTTCGGCTATCTGTCAAA	60.074	20	215
SIP195	p2	(CA)11	22	TCCTTGAGTTGATCCATTTGGT	60.723	22	AACAAGGGGTTTGCACACAT	60.277	20	190
SIP196	p3	(ACA)6	18	CACGACGAACAACAACAACC	60.049	20	CAACATATGCCTAGGGCTTGA	60.103	21	129
SIP197	p3	(AAT)7	21	TGTCCGATGTGAACAAGGATT	60.368	21	GGCTAACAGCTGCAGGAAAG	60.154	20	249
SIP198	p2	(GA)9	18	TATCCAACGCAGAGTACGGG	61.041	20	AGATGCACTCTTTCTGCCGT	60.02	20	139
SIP199	p2	(CT)12	24	TGCAATGGAGTGGAAACTCA	60.24	20	GAGGCAACCGAGTTGGATAA	60.074	20	141
SIP200	p3	(CAT)7	21	CCACTGACAAGAAGGGGTGT	60.002	20	AACAGCCCCAATCTCCTCTT	60.074	20	250
SIP201	p2	(AG)9	18	GCAAGCTCCTTTTCCTAGCC	60.471	20	TTTGATCAGAGAACCCGCAC	61.188	20	275
SIP202	p2	(AG)9	18	CCAGAGGCGCATAAAGAAAA	60.335	20	TGTGTTCTCCACCCAATCCT	60.363	20	185
SIP203	p3	(TCT)7	21	GTTAGCGGCGGTTAGTTTGA	60.264	20	AAATAACCAATTCCCGCTCC	60.15	20	209
SIP204	p2	(AG)9	18	ACACAGAGGGTTTAAGCAGCC	60.675	21	GCGGAGAGCTTCCTCTTCTT	60.233	20	102
SIP205	p3	(AGA)7	21	ACCCAAGAAGAGCATAAGCGT	60.276	21	GACAAAGTATTTGGCCACCG	60.365	20	157
SIP206	p4	(TTTA)5	20	ATTCCGTTGTTTTGCCCATA	60.188	20	CAAGCCATTCCTTTGATGCT	60.214	20	208
SIP207	p4	(GACA)5	20	CAAACAGGAACTCGCTGTGA	60.025	20	AGGGCTCCTCGAATAGTGGT	60.096	20	267
SIP208	p2	(AG)11	22	ACTCCGTAAAGGCCTTGCTT	60.262	20	CTTCCGGACGTTCTAGCTCC	61.275	20	156
SIP209	p4	(AATA)5	20	GTTACATCGCGCATTCACAC	60.15	20	AGGTAAAGCACCCACCTTGG	61.282	20	228
SIP210	p2	(TC)11	22	TCTGACGCTTAAGATTCCCG	60.344	20	GGCCGTGTGGTGTTTCTAAG	60.55	20	221
SIP211	p3	(CAA)6	18	TCCACCACTCAAACCCTAGC	60.111	20	AGAAACCGGAAGATCAAGGG	60.434	20	235
SIP212	p2	(AG)12	24	TCAAGCAACTGAAGACGCAC	60.183	20	GCTGCTATTGTAATACCGACTAGGA	60.077	25	133
SIP213	p3	(CTT)6	18	TGCCACTTGACTATTCTGCG	60.011	20	TGATTAGCTCTCCGATCAACG	60.359	21	157
SIP214	p3	(TGG)7	21	GTCGGGTGAAAGTCAGGAAA	60.088	20	TCTGCCCCACTTACTCCAAC	60.111	20	211
SIP215	p2	(TA)9	18	AATCCGGGATGAGGTAAAGG	60.145	20	TCTCTACACGCTGCATGCTTT	61.115	21	259
SIP216	p4	(GTAT)6	24	TGCCTCTCTTAGCTTCATCTTCTT	60.166	24	TCAGCACTGCCTTGAACAGA	60.745	20	212
SIP217	p3	(AAT)6	18	ATACAAAAATAATTTGGGAAACGGT	60.118	25	TGCTCATCGAGTTGTGCTTC	60.144	20	177
SIP218	p3	(AAG)7	21	AAATGCATTCACAAGACGGG	60.894	20	CTTCGGAAGAGGGAAACTCC	60.183	20	232
SIP219	p2	(GA)11	22	CTTGGGAGCCCAGGATTACT	60.455	20	GTGGTATCAACGCGAGAGGT	60.142	20	169
SIP220	p4	(CAAT)6	24	ACCATGTCAGTGCCAATGC	60.561	19	CTCTGGAATCCTTGCCTCAA	60.331	20	185
SIP221	p3	(AGT)6	18	AAATTCCTGAATCATCCTGTGC	60.327	22	GCTGATGGCGTCTTTTGTCT	60.406	20	141
SIP222	p3	(CTG)6	18	TGAAGAAATTGGTGGCTTCC	60.051	20	TTCCTCCTCCTCCTGATCCT	60.149	20	271
SIP223	p2	(TG)10	20	CGCCAAACCTAGTCGTTCTG	60.817	20	CCTGCCTTCTCTCCTCCTCT	60.088	20	226
SIP224	p3	(CTT)6	18	GAAGCCATCGTAATCGGAGA	60.177	20	CGAGAGTAGTGGGCAGAGAGC	61.63	21	141
SIP225	p2	(TG)9	18	GTTTTCCACCACTGCACTCC	60.555	20	TTCTGATTTCCATTGTGGCA	60.049	20	227
SIP226	p3	(TCT)7	21	TGACGGAGACAAATGCAAGA	60.39	20	CAAAAGAGAAAGTGCAGAAAGGA	60.042	23	228
SIP227	p4	(GCTA)5	20	TCACAATGATTGGACTGACGA	60.104	21	GTGATGATGGAAAACCGGAG	60.317	20	192
SIP228	p3	(CAA)7	21	TCCCCAATCTTATCCCCATT	60.337	20	ATCGTGTTCGGGAGTGAGAC	60.12	20	241
SIP229	p3	(GAA)6	18	GTTGGAAGACGAGAACCTAGAAGA	60.286	24	TTGTTCAACCTCTTCACCCG	61.064	20	175
SIP230	p2	(AT)9	18	CGGCTGCCAGTAAAAGTCAT	60.27	20	TTCTGTGCCTATCAGGTCGC	61.348	20	238
SIP231	p2	(CA)9	18	TGGAAGACATGGCTCAACAA	60.24	20	GGCCTGGACAACTCAAAAGA	60.232	20	122
SIP232	p3	(ATA)8	24	ACTGAACATTGTCAAACAGAGACAA	60.123	25	TGGCCCCTATGATGGAGTAA	60.288	20	134
SIP233	p3	(AAT)6	18	CACATCTGTTGAAGGACATCCA	60.954	22	GTTCCTTGGACACTGCCACT	60.159	20	251
SIP234	p2	(TC)9	18	TTTCGGTACATGCTGGATCA	60.073	20	CCGTATCTGCCATCTGGAAA	60.992	20	211
SIP235	p3	(GCT)6	18	AATGGTTTTGCTGGAGATCG	60.074	20	CAACAGCAGCAACACAGCTT	60.245	20	201
SIP236	p2	(TC)9	18	TGGTGAAATCGAACATTGCTT	60.496	21	CAGACCAAGTAAAGGTGCCG	60.679	20	108
SIP237	p2	(AG)9	18	GTTGGACAGAGAAATGCGCT	60.406	20	GAAACCGTAGCCGAAACCTT	60.483	20	152
SIP238	p3	(AAG)6	18	GGAAGAAGACTGCAACTAAGGCT	60.423	23	CTCTTTTTCCCCAGATGCAA	60.184	20	107
SIP239	p3	(TAA)6	18	AATGGACGATCACCATACCAA	60.066	21	GCAGTGGTATCAACGCTAGTTAGTT	60.144	25	243
SIP240	p3	(AGA)6	18	TGAAGATGATGAACAGAGGCTAGA	60.393	24	AGTGCAAAAAGGGGAGCTTT	60.242	20	176
SIP241	p3	(AAG)6	18	GGATCGCCGAAAACTCATAA	60.038	20	AGAGTAGTAGCGGCCCCAAT	60.117	20	254
SIP242	p4	(TTTA)5	20	GGACACATGTCCCTACACCG	61.259	20	AACTTGCATACACAATTTTTAACGAA	60.205	26	159
SIP243	p3	(GAG)6	18	ATGGGAGCTTCACAGAGTCG	60.408	20	CGACTGACCTGTGGAGGAGT	60.306	20	131
SIP244	p2	(AG)10	20	CGGAGTTGAAAATTAAAGCCAA	60.451	22	TTATTCAGCCCGTCCACAAT	60.331	20	105
SIP245	p4	(TGTT)6	24	CGCAGACCGCAGTAACTTTC	60.964	20	AGGGTGGATAGATCGGAGGA	60.812	20	204
SIP246	p4	(TTGG)5	20	AACTTGTCCTTGTGCCGAAC	60.156	20	CCAACCTCATGCTTAAGGGA	60.066	20	185
SIP247	p3	(CCT)6	18	CATGATCTTCTTCCCCCTGA	60.003	20	CACAATTGCAGGATTTGCAG	60.257	20	265
SIP248	p2	(TA)10	20	AGATCGAGGAGGCTCCAAAG	60.862	20	GTAAAATCCTTTCCCACGCC	60.673	20	218
SIP249	p3	(TAT)6	18	TGTAGGAAACACCTTGCCCA	61.461	20	TCTTTGCAGCCTGTTAGCCT	60.154	20	102
SIP250	p2	(CT)10	20	TTAGAAAGCTCCAACCCCCT	60.068	20	AAGGTTGTGCTGCTAGCCTG	60.592	20	202
SIP251	p4	(ATGT)5	20	GGATTTCAACGACCTCGCTA	60.214	20	GAGGCCTTCATATCACCCCT	60.293	20	222
SIP252	p2	(TC)10	20	AAAACTTGCTGACCCACCTCT	60.16	21	TCGTTCTTGGTGGTTTTGGT	60.388	20	132
SIP253	p2	(AG)9	18	TTAAGGAGGCCAGTTCATGG	60.066	20	GCAGTGGTAGTCAACGCAGA	60.056	20	269
SIP254	p3	(AGA)6	18	AGGAAAATGCCTTCCTGCTT	60.208	20	GAGGAGGGGGCTACTGAATC	60.037	20	173
SIP255	p3	(CGC)6	18	GCCGTTGAAATTCTCCTGAA	60.192	20	ACATGGTGGTGAACAGCAAA	60.008	20	189
SIP256	p2	(AG)10	20	CGTAGAAGGAAAAGCAGCGA	60.648	20	TGAAATCGAAGGGAGAGGTG	60.187	20	251
SIP257	p3	(GAA)6	18	TCCTCTATTCGTTTCCCACG	60.066	20	AGCAAATCCGGTAACAGCAG	60.27	20	180
SIP258	p4	(CAGA)5	20	TCTCAACCCAATCGTTCACA	60.088	20	TGTTGTCAATTGGACACCTCTG	60.984	22	132
SIP259	p3	(AGA)6	18	GGAATGCATGCTTTGGTCTT	60.081	20	ATGCACTGAAGGGAGGTCAC	60.12	20	122
SIP260	p3	(TTG)7	21	AGGGGGAAAAACAAAATGGA	60.514	20	TTCCAGAGGTCACGTTCTCC	60.238	20	247
SIP261	p3	(CTT)6	18	CTTCTACCACTTCCGCCGTA	60.262	20	GCCGCAAAATAAAAACCAGA	60.075	20	126
SIP262	p3	(CAT)6	18	ATTGGTCGGCATAGAAACCA	60.331	20	GTCATGGTGGGGTTGTTGTT	60.533	20	243
SIP263	p3	(AAT)6	18	CCACCCCTTCTTGTCTTTCA	60.081	20	TGGTTTAGCCAGTATATTTGACTGTTC	60.931	27	214
SIP264	p3	(AAG)6	18	TGAAGCTGCGATTTGAACAG	60.134	20	AGGAGGAGGAATGGGTTTTG	60.298	20	217
SIP265	p3	(GAA)7	21	ATCCTTAGCAGCAACAAGCAA	60.032	21	CGGCAATTGAGTCCTTCAAC	60.636	20	121
SIP266	p4	(AGAT)6	24	CTCCGAACCGATCCATCTTA	60.029	20	ACCTACCTCTAGCAATTAAGCAAGC	60.629	25	115
SIP267	p3	(TAT)6	18	TGTTGATTTGGGCTGTCTGA	60.24	20	CATTCAAGTGGGAAAATGGG	60.162	20	142
SIP268	p4	(TTTA)5	20	ATTGCCATGTCATAATGCCC	60.562	20	CTTTACGATGTGCCCTGAAAA	60.117	21	110
SIP269	p3	(TTC)6	18	GCATTCTCCCTCCTGCTCTT	60.873	20	ACCAGACGTCGTCGAAAAAC	60.156	20	253
SIP270	p4	(TCGA)5	20	CCGAAGCCATACAACGGTTA	60.876	20	TCGATCGTCTCCTAGATTGGTT	60.096	22	129
SIP271	p2	(GA)9	18	TGCTTTGATGATGATTCAAGTTTT	60.01	24	CAATCACAGCAGCGTGAGAA	61.171	20	104
SIP272	p3	(TGA)6	18	CGGTATAAGCAGCAAGGCTC	60.003	20	TCTTGCCTGAAAAATCCCAG	60.184	20	182
SIP273	p2	(CT)10	20	TGCAAAACTGCAAACTGCAT	60.445	20	AAGGTCTCCACCTTTGACAAGA	60.146	22	190
SIP274	p2	(CT)10	20	TGCTGCAGTGGATACAGGAG	60.008	20	TTTCTTCTTTCTTTCTGCTTCTGC	60.62	24	181
SIP275	p4	(TTCT)5	20	TGTCAGTTTCTTTTGCCTTGTG	60.318	22	TGCTGCTAGAGATAGGGGAGG	60.86	21	104
SIP276	p3	(GAA)8	24	TAAACACTTGTCCGTTCCGC	61.06	20	ACCCCACTCATTGAACAACAA	60.262	21	146
SIP277	p3	(TTC)7	21	TCTTCGTCTTCTTCGCCATC	60.483	20	GCCGCTGCTTCCTAGTTTTT	60.868	20	271
SIP278	p2	(AG)10	20	TGCACAACTGCACAAGACAA	60.071	20	CCCAAGAGTCACGAACACAAC	60.595	21	251
SIP279	p3	(TCC)6	18	TATCCAGTTCGGATTCTCGC	60.177	20	AGGACAGCCTCACTCATTGG	60.261	20	152
SIP280	p2	(TG)11	22	GCAACAGCCAATGAATCCTC	60.613	20	CTGTTGCTTGGGAAAAAGTACC	60.035	22	232
SIP281	p2	(TA)10	20	CAGCCAAATTCCCAAAAGAA	60.046	20	AACGACAGAGTACGGGGAGTAA	60.054	22	265
SIP282	p2	(AG)12	24	GGCTGTGCTCTAGTTCTGGG	60.012	20	ACGATGAAGAAACTTCAAATCCC	60.689	23	272
SIP283	p3	(AGA)8	24	TGAAGATGATGAACAGAGGCTAGA	60.393	24	AGTGCAAAAAGGGGAGCTTT	60.242	20	182
SIP284	p3	(TGT)6	18	TGCAGCAAAGAGCTAAAGCC	60.792	20	TTTCGTTCAACAACAAACACTCA	60.592	23	230
SIP285	p2	(AT)9	18	CATAAGTCCGGTCGGTCATC	60.34	20	AAACCCCGAAAACCTAGCTG	60.474	20	110
SIP286	p2	(AG)9	18	TGTCTGTCTTCGTTTTCCCC	60.088	20	ACAAGTCCCTTTCCTTCTTTCTG	60.148	23	127
SIP287	p3	(TTC)7	21	AAGCTGTGGCATTAAATCGG	60.096	20	CTTCCTTGGATCTTCTCCCC	60.008	20	279
SIP288	p3	(TTC)7	21	GAAGGAGACGAGAGGGAAGAAT	60.206	22	CCATCCAAAAGGAAGCAAAA	60.046	20	164
SIP289	p2	(CT)10	20	AACCAGGAAATACGTTTTTGGAT	60.001	23	CAATTGGCTCACCTCCATCT	60.073	20	217
SIP290	p3	(TTC)7	21	TGTCCAAATGGAGAAGGAGC	60.195	20	TGACTCCACAGTCCACCCTT	60.563	20	226
SIP291	p3	(GAT)6	18	ATGAAGCATTCCTTGTTCGC	60.221	20	TGCTATCCCAACATCATATCCA	60.175	22	273
SIP292	p4	(ACAT)5	20	AAAGGCTGCTGCTATGCTTG	60.678	20	CAGCACTCGCAGGTTTCATA	60.011	20	206
SIP293	p3	(GTG)6	18	ACATGAGGCACCTCTGGAAG	60.261	20	TGGGTAATCGTTGGATTTTGA	60.174	21	164
SIP294	p3	(TTC)6	18	CTTTATCCGCAGTGGGAAGA	60.206	20	GAGAGGGTGAAGGAGAAGCAC	60.386	21	171
SIP295	p3	(GAA)7	21	ATGCCCGCTTTGAAAAATC	60.031	19	GTCCTCTTCGGCATTGTCAT	60.081	20	191
SIP296	p2	(AC)12	24	CGGATATCCAGCCAAAGAAA	60.031	20	AACGAAAGTTTGGACATCTGAAA	60.028	23	119
SIP297	p4	(TGGT)6	24	TGGAGATGGCACTGTCAAGA	60.402	20	TTCGTTCTCCCTCATTGGAC	60.05	20	209
SIP298	p2	(AG)10	20	TTCCCTTCCAATTTCGTGAG	60.044	20	CGTAGGAAGCCATTCTTGGA	60.206	20	167
SIP299	p2	(TG)9	18	TCGTGGGCATTGAGATAACA	60.073	20	TCACACACTGACACACGCAC	60.437	20	231
SIP300	p2	(TC)9	18	TTACTCCTGTCAGGCCAAGG	60.246	20	CAACGGTAAAGGAGGGAAGAA	60.46	21	144
SIP301	p4	(AAAT)6	24	GTCCGGTTATCCTCAAGCAA	60.074	20	TTGCTGATCCTCATTCTCCTG	60.346	21	268
SIP302	p3	(CTA)7	21	AGTGAAACCAACCAACCGAA	60.388	20	CAAATAATTCCGGTACTGCAAAA	60.234	23	114
SIP303	p3	(AAG)7	21	TTGAACTCCTGTTTGGAGGG	60.081	20	TTGTAGACTTGATTCGCCCC	60.074	20	124
SIP304	p3	(TTA)8	24	CGGTTGCCTCTAAGACTTGC	60.015	20	AGCTCATGCAGCTCCTACCA	61.107	20	197
SIP305	p3	(AGA)6	18	TCAAACTGATTCTGCTCTCGG	60.523	21	AGAAAAGAGGCACCCATTCC	60.443	20	170
SIP306	p2	(AC)10	20	CGGGTGACTAGGAATCTACCAA	60.365	22	CATCGAATTAATTAAGAAACCCAAAA	60.703	26	280
SIP307	p3	(GAA)6	18	TCTCCAAAACCTAAGCCATCAG	60.603	22	CCATTCTCAGGAATGCTGCT	60.362	20	275
SIP308	p3	(TGA)6	18	GTGATGATGAGTGGCAGTGG	60.121	20	GAAGTTGCCTGATCTGGTGC	60.812	20	253
SIP309	p2	(CT)16	32	ACCGCCGTCACAATAAACAG	60.944	20	CCTCTCTCTCTCCCCTCTCAA	60.073	21	259
SIP310	p2	(TC)23	46	TGATAAAGGTCTGAAGGCCG	60.206	20	TGAAGCTTGAGAGCGACAGA	60.008	20	223
SIP311	p3	(AGG)7	21	TTGGAGCAAGATTTGGGTTC	60.051	20	CACTGCTGGGAATCTGTCCT	60.261	20	233
SIP312	p2	(TA)13	26	TTCTAGTGTGCTGCCGACTG	60.199	20	AATGTGGCTGCGTCTTTAGG	60.27	20	238
SIP313	p3	(CAG)6	18	CAACAGCAGCAACAGCAGAT	60.207	20	ATTCTGCAGAGTTGTTGGGG	60.111	20	255
SIP314	p3	(GCT)6	18	ATTCTGCAGAGTTGTTGGGG	60.111	20	CAACAGCAGCAACAGCAGAT	60.207	20	255
SIP315	p3	(TGC)6	18	CGGTTGTTGTTGCTGCTGTA	60.897	20	CTTTTCCCAGGGGATATGGT	60.011	20	162
SIP316	p3	(ACC)6	18	ACCAGTCTAGTCACCACCCG	60.026	20	ACCCACTCCTGAGTGTCTGG	60.153	20	178
SIP317	p3	(GTC)6	18	GCACAGAGCCACAAAATCCT	60.263	20	AATCCAGCAGAACACCAAGG	60.111	20	162
SIP318	p2	(TC)10	20	ATACCATACCCAACGGCAAA	60.074	20	GTGCTGGCGCTTTCAAATAG	60.905	20	120
SIP319	p3	(CCG)6	18	GTCCTCCCCACACACACTCT	60.006	20	TTTGGGCTGACCCATAACAT	60.192	20	156
SIP320	p3	(GAA)7	21	GTGAAATCCACTGGACCACC	60.223	20	CCCGAATCACGATTTGAAAC	60.309	20	269
SIP321	p3	(ACC)7	21	AGGGTCTTGAGGAGGTGGAG	60.638	20	AGAACATTCGGCTTTCATGG	60.074	20	149
SIP322	p3	(AAG)6	18	CCGGTATTCCTTCTCGTCAA	60.066	20	TCCTTCGGGTAGCCAGTGTA	60.647	20	278
SIP323	p2	(AG)14	28	TTTTGGACCCTTGCATTAGC	60.074	20	TCCCTTATCCCCGTATCCAT	60.358	20	209
SIP324	p3	(GGT)7	21	AATCAGAGCATGGGATCAGC	60.189	20	CAAGGGTCATCTCTCCCAAA	60.042	20	268
SIP325	p3	(ACC)7	21	CTAGGCCTTCTCAGCCACAG	60.149	20	TAATTGACCATTAGGCGGGA	60.281	20	209
SIP326	p2	(TC)11	22	TTCCGGTGTCTCTCTCGTTC	60.386	20	CCGATCTGCTGCTTCTCAAT	60.504	20	192
SIP327	p2	(GA)10	20	GGAGAAAACAGAGCGCAGAA	60.657	20	TCAGCTTGTGAAACCAAGCA	60.574	20	168
SIP328	p2	(CT)9	18	CAATGGAGAGTGGATTTGGG	60.309	20	CAATGGCGACAGTTACGTTG	60.172	20	272
SIP329	p3	(AAT)6	18	TTTTTAATTTCCTCCCCACCTT	60.051	22	ACTGCCCAATTTCCAGTGAA	60.495	20	273
SIP330	p3	(ATA)9	27	TGAGAACTGGTCATCCCCAA	61.467	20	GTGAAATTTATCAGGTTACTGCATTTT	60.078	27	107
SIP331	p2	(AC)16	32	ATGCATGGTGTTGCCACTATT	60.272	21	TCCAATCTCACACACTCTCCAC	60.159	22	279
SIP332	p3	(AGC)7	21	GTGGAGAAGGGAAAGCATGA	60.195	20	TTGCCTGGGCAAAATTTCTA	60.56	20	152
SIP333	p3	(CTG)7	21	TTGCCTGGGCAAAATTTCTA	60.56	20	GTGGAGAAGGGAAAGCATGA	60.195	20	152
SIP334	p3	(CAA)6	18	TGGACAGAATGAACGCAGAA	60.39	20	TATTCACCGGAGGAGACGAC	60.073	20	264
SIP335	p2	(GA)11	22	ATCTGATCTTCCCCTCCTGG	60.412	20	ATCTTCACTGCTCGCCGTAG	60.559	20	161
SIP336	p2	(GA)9	18	AGAGAGGCGACGGAGTGTAA	60.012	20	TCATTCCCAACCAACTCCAT	60.173	20	226
SIP337	p2	(TA)9	18	TCAAAGAGCAACATGTAAGCAGA	60.068	23	TGTTCCCGTTGGACTGTGTA	60.001	20	189
SIP338	p2	(TA)9	18	CCAAGATAGGGCAGAACGAA	60.206	20	CATGGAAAAGCAAGCTACCAA	60.25	21	263
SIP339	p3	(TGG)6	18	CAATTTTGCCTGTGCTGTTG	60.293	20	AATACAATCGCCTCGACAGG	60.096	20	208
SIP340	c	(GA)10agcagacacagcgcaggaaagctcagtgggtgtggccttttatgggg(GA)9	85	AAAGTATAGGCGTGCGGTTG	60.152	20	CGGAAATGGTAGTCGCATCT	60.096	20	265
SIP341	p2	(TC)10	20	TTTCGCTTTGAGCTCATCCT	60.096	20	ATGGGCGGTTAAGATGGTTT	60.562	20	222
SIP342	p2	(AT)12	24	GGCAAAAGACCTGACCTCAA	60.232	20	TTCCGATCCGATCCATATCTT	60.617	21	250
SIP343	p2	(AT)12	24	CAAGGCAGACATGACAATGG	60.112	20	GGCAAAAGACCTGACCTCAA	60.232	20	274
SIP344	p3	(CTT)7	21	GCCCATCATTTTGCTCATTC	60.423	20	GAAAAGCTCATACACTATCATCAGCA	60.98	26	174
SIP345	p4	(ATCA)5	20	GAAGAAGCATTGGCATTTGG	60.585	20	GGGAAGCAATGTCCTTCAAA	60.051	20	240
SIP346	p2	(TC)9	18	GGGGGAAATGGTGGTTAGAG	60.549	20	TCCTTGAGGAAGATGATGGG	60.003	20	261
SIP347	p4	(AATA)5	20	TTCCTCTCCTCCAAAGCTGA	60.065	20	CGGAAAACCATCCACGATAG	60.323	20	267
SIP348	p3	(TTC)6	18	ATTGATGATGTTTCGCCCAT	60.163	20	TGGCCGATCAACTCTACTTTG	60.256	21	272
SIP349	p2	(TG)15	30	CAGCCTTTTTATCAGCACCAA	60.25	21	GATCTCCTTGGGTGAATGGTT	60.183	21	223
SIP350	p3	(AGC)6	18	GCAGCTTCCTCAGGTGTCTC	60.143	20	AATCACAGCTTCAGGCTTGG	60.397	20	217
SIP351	p4	(TTTC)5	20	GCCGGAGATGTTGCTGTATT	60.103	20	GCCGGAGATGTTGCTGTATT	60.103	20	188
SIP352	p2	(GT)9	18	TGCGACTTAGAGACAGCGAAT	60.169	21	GAAGAAGAAGCAGCAGCGAC	60.428	20	264
SIP353	p2	(GA)14	28	CGTGGATTTGTCTGCTTCCT	60.255	20	GTTCAATTGGATACCAGGCG	60.331	20	266
SIP354	c	(GA)10gggtgaaggagaagcactt(AAG)6	57	AGAACCCTAAAGCACAGGGAA	60.116	21	GCTTCCTCTGCAGATACCCA	60.362	20	272
SIP355	p2	(AG)13	26	CCTGAGGGTCTTTGGTTTGA	60.081	20	TGCATGAACACAACCGAGAT	60.12	20	132
SIP356	p3	(TCT)7	21	GGCTTAATGTTTTCCGTTGCT	60.484	21	CTGTAAGGGCCCAACTGAGA	60.246	20	248
SIP357	p3	(CCG)6	18	TCGGGTGGAAGATTCTGAAG	60.187	20	CAGTGAGAGGAGCGGTAGGA	60.545	20	258
SIP358	p3	(TCT)6	18	ACGCACATCATTCTGCACAT	60.152	20	ACCCTACCCCCTAGCTCAGA	60.088	20	275
SIP359	p3	(TTC)6	18	AAGTCAGCAACCTCTCGCAT	60.02	20	GGCTTTTCCCCTCAGCTATC	60.173	20	217
SIP360	p2	(TC)17	34	TGAGGCAACTTCCATGTCAA	60.24	20	TTCATTTCCAGGTGCAAACA	60.088	20	239
SIP361	p4	(AAAT)5	20	CAAGCTGAAAGGAAAAGGCA	60.493	20	CCACAATATGCTTCGTGCAA	60.665	20	105
SIP362	p3	(AGA)11	33	ATCTCATGGCCCACATTACG	60.744	20	TGATATGCCTTGTGGACGAA	60.073	20	248
SIP363	p3	(GAT)9	27	TGAAGAAAGTGAAAACGGGG	60.081	20	TGCTGTCTCAGCACACCTTC	60.187	20	148
SIP364	p3	(TCA)7	21	CCAGAAAGGGTTCTGGTTCA	60.081	20	GGCTGAGTTTCGTATTGTGGA	60.125	21	275
SIP365	p3	(AAG)6	18	TTCTCACTTCTCACCCCCAC	60.088	20	TGAACCCCTCACTAGCATCC	60.073	20	193
SIP366	p3	(CTT)7	21	GGTGGAGAGCGTTGAGAGAG	60.135	20	CCATCACACAAACAGCAACC	60.008	20	100
SIP367	p2	(TA)12	24	GCGGCGGTGGTTGTTAAATA	62.947	20	GCCCAACTGTTGATGAAAGG	60.495	20	250
SIP368	p2	(TG)10	20	AGCACCAAAGGTTAAATGCAAG	60.519	22	CAGAGACTATGCACTGGGGG	60.668	20	128
SIP369	p3	(TTC)6	18	CACCCAAGTCTTGAGGGAGA	60.229	20	AGAATGGGTTCCAGCAACAG	60.111	20	244
SIP370	p2	(CT)9	18	TCAACCTTCATTGAATGCCA	60.049	20	TACAACAGCACAGCACAGCA	60.253	20	266
SIP371	p2	(AT)11	22	AAAACACGAACCCCAAACAA	60.241	20	GATGTGCAATGTCTGATGCC	60.088	20	276
SIP372	p2	(AG)11	22	AGATCGTGGCCTTCTAGGGT	60.096	20	ATTTCTCGATGGGTTTTCCC	60.131	20	267
SIP373	p3	(TTC)6	18	GGGAATCTCCATTGCTGAGA	60.158	20	AGGACGAAATTGGCTTTGTG	60.11	20	182
SIP374	p3	(TCA)6	18	AGCCATTTTCACAGCATGAAG	60.264	21	TGTTTCTGCAAGGTTGGGTT	60.529	20	208
SIP375	p3	(CAG)7	21	TACAACAAACGCCATCTCCA	60.111	20	TTTTGTGGCAACTGCACATT	60.157	20	277
SIP376	p3	(CAA)9	27	GCTTCAGCAAAGCCTAATGC	60.124	20	GAGGCTGTGATTGACGGTTT	60.119	20	221
SIP377	p6	(CTCCAA)5	30	CAAGGTAGTGAGCAAAACAGGTC	60.212	23	TTGCAGGGAATTTTGGGATA	60.26	20	263
SIP378	p3	(GAT)6	18	GTTTTGGAAGAGGCTGCAAA	60.365	20	CCATGGGGAATCAAGAGAGA	60.003	20	231
SIP379	p2	(GT)9	18	CCCTAAACCAATCTCAGCCTC	60.082	21	CTTTCTTTTCACCCTTGCCC	60.958	20	255
SIP380	p2	(AT)11	22	CCGAATCCATCTCCAATCAC	60.281	20	CCGGAGTAGACAAGAAGCCA	60.388	20	208
SIP381	p3	(AGA)11	33	CGCGAATTCTGCAACACTAA	60.014	20	TGATATGCCTTGTGGACGAA	60.073	20	269
SIP382	p2	(AC)9	18	TTGGGGTTTATTGTGGGAAA	60.024	20	GGCAGGTGCATTAGAACCAC	60.526	20	233
SIP383	p3	(TAC)6	18	GCCATGTTTTTGACACCTCC	60.362	20	GTAACCTGTTCTTCCGGGGT	60.225	20	159
SIP384	p3	(AGA)11	33	AGGGGGAGAAAGTGAGCTGT	60.252	20	TGATATGCCTTGTGGACGAA	60.073	20	188
SIP385	p2	(AG)20	40	TTGGTTTCCCCATTTCACTG	60.724	20	GACACCATTCATCTGCGTTG	60.12	20	217
SIP386	p4	(ATGT)5	20	GATGGATGGTTGAATGGAGG	60.135	20	GCAGAGCAGTGGGTTCAAAT	60.263	20	223
SIP387	p3	(CTG)7	21	AGACATGATTGGAGCTTGGC	60.226	20	ATGGCCAACCAGTCAAATGT	60.24	20	264
SIP388	p3	(GAA)11	33	TACCTGGGAATTGTGGAGGA	60.309	20	GATGAGCTCTGGATGGGAAA	60.158	20	259
SIP389	p2	(TC)16	32	TGGATGGGGAGATTTCTTGA	60.395	20	CAAGCCTAGTAAAGGCAGCG	60.166	20	245
SIP390	p2	(AG)9	18	ACAAACACATTTCAACCGCA	60.011	20	CTTATCTTTTCGTCGCCCG	60.717	19	209
SIP391	p3	(TAT)7	21	CGCCTTGCGACAAGAGTATT	60.407	20	TTGCCAGTTCCGAGTAGCTT	60.015	20	177
SIP392	p2	(AG)9	18	GTAGCGAGCTCAAAACCCTG	60.015	20	TCGATAATGGCGGTTGTCTT	60.469	20	239
SIP393	p2	(CT)9	18	TCGATAATGGCGGTTGTCTT	60.469	20	GTAGCGAGCTCAAAACCCTG	60.015	20	239
SIP394	p3	(AGA)8	24	GGAATGCATGCTTTGGTCTT	60.081	20	AGAAATGTCCCGGCAGAGAT	60.99	20	145
SIP395	p3	(CAA)7	21	CATATCAGGGGCTGCTTCAT	60.059	20	CGTTTGCTGAGGAAGTGGAT	60.255	20	233
SIP396	p2	(AG)9	18	AGAACAGCACCTTTTTGCCA	60.807	20	TGCACCTCGTGGTACAACAT	60.032	20	232
SIP397	p2	(AG)9	18	TTGTTTTCCTCGCTCCAATC	60.192	20	ATTATGATCCCCAACTGCCA	60.155	20	231
SIP398	p2	(AG)11	22	CATCTCCCGATCGAATCAAC	60.426	20	CTCCGAATCGAATCAAAGGA	60.148	20	229
SIP399	p3	(AGC)6	18	AAGGTGATGGCTTCAACCAG	60.111	20	GTTTCCTCTGTGGCAGCACT	60.453	20	226
SIP400	p2	(TA)11	22	GATCGATCTAACAGCGAGCAG	60.133	21	GGGCATGTTTACATGGGTTC	60.059	20	151
SIP401	p3	(AAG)7	21	GTGGCAATCTTGAGGATCTGA	60.211	21	GAAGATTCGGGCATGAAAAA	60.016	20	249
SIP402	p2	(AG)9	18	GGTGTAGGAGAGCGGAGTGA	60.408	20	ATGGTGAAAAGTCGTCCGAG	60.111	20	278
SIP403	p2	(TC)10	20	GGGATAGATGACGATTATGGGA	60.006	22	CGGCTATCATTCTTGACGCT	60.374	20	198
SIP404	p3	(TAA)8	24	TCCAGAGGTGGTTTTGAAGG	60.081	20	AGCACCAACTCCCGAATGTA	60.517	20	213
SIP405	p2	(GA)21	42	ATCCCTGGGGATCTCAAAAG	60.264	20	TGTATCACAATCTTCCGGTGG	60.76	21	246
SIP406	p2	(AT)9	18	CAAAGCTCTGCCGAAAAGAC	60.132	20	CTCAAGAATCGCACCCACTC	60.801	20	183
SIP407	p2	(CT)10	20	TGACAAGAGTCCAACCCCTC	60.088	20	TGCTTAGCTCGAGTTCGGAT	60.118	20	181
SIP408	p2	(TC)9	18	TGCAAAACTGCAAACTGCAT	60.445	20	GGGCTCATGATGAAGACGAT	60.042	20	237
SIP409	p4	(CCTG)5	20	TCCAGAATAGGCATTGCTCC	60.177	20	TTCCAAAACGTGAACCATTACA	60.257	22	152
SIP410	p3	(GAT)6	18	ACCGCACAGAGACAGCTTTT	60.058	20	ATGAAAAGAAGTGCCGATGG	60.074	20	280
SIP411	p3	(CCA)6	18	GATGGTTGTGTACCACTGCG	60.032	20	GCTCACAACAGGCTTTCGTT	60.44	20	117
SIP412	p3	(AAG)6	18	CTACCCCATTCGAACACCAG	60.366	20	CAGGAAGCTGGAAATGTTGG	60.626	20	177
SIP413	p3	(GGA)6	18	TTTTTCAGGTGGTTTTCCGA	60.452	20	AGATCCAAACACTTGACGGC	60.119	20	215
SIP414	p3	(CAC)6	18	CCGAGACGCAATTAGGCTT	60.359	19	GGGTCTCCTCTTGAACCCAT	60.314	20	270
SIP415	p2	(TC)10	20	CCTCAATGTCCCCAAGCTAA	60.066	20	TTCATCCCCAAGCTTGAATC	60.014	20	189
SIP416	p3	(CTG)6	18	AGCCAACATTTTCTCAACCG	60.11	20	TTGAAACAAACAAGGACGCA	60.271	20	159
SIP417	p3	(TCA)6	18	CACCGCTCAATTACAGAGCA	60.011	20	GCTGTTTTTGCTGGTGGTTT	60.154	20	249
SIP418	p3	(GGT)6	18	AAACCACCAGCAAAAACAGC	60.154	20	CATTCTCGATATGGCGTCCT	60.059	20	161
SIP419	p2	(AT)9	18	TTGAATCTCTCAAGCCATTGTG	60.249	22	CTGAAGCAGGCAACGAAGAT	60.538	20	249
SIP420	p2	(TC)10	20	GGAGAAACCACTGACCCAGA	60.088	20	AAATGAAAGGGTCCCCTCAG	60.298	20	279
SIP421	p2	(GA)9	18	TGGCAGCAAAATAACGTCG	60.791	19	TCAACAAACACGAAGCAAGC	60.035	20	139
SIP422	p3	(CCT)6	18	TGCCTATGGCAATTCTGTCA	60.22	20	TCTGCATCTGCACCATAGGA	60.376	20	237
SIP423	p3	(TAT)6	18	TCCTCGGAATTCCTCTGTTG	60.187	20	AAAACAGAACCAGGCTGTGG	60.149	20	271
SIP424	p3	(TTC)7	21	TGTTCCTGAAGGAAGTTCGG	60.224	20	CCCTCTGTCACCTCGTCATT	60.112	20	235
SIP425	p2	(CT)10	20	GCCCTGATCTTCCTTCATCA	60.158	20	CCCAAACACTGCATCTGATCT	60.126	21	279
SIP426	p2	(TA)20	40	TGCGACTTTATAAACCAACGG	60.007	21	TCCTCTGCCTCCCATACATC	60.034	20	248
SIP427	p5	(ATATA)5	25	GCGGTCAAATCCGCATAGTA	60.991	20	GGAGCTCCAAGAACAACAACA	60.284	21	258
SIP428	p2	(TC)9	18	CCTCGCCGTACACATCTTCT	60.277	20	GCTAAAGGAGCCCCAAAAAC	60.075	20	236
SIP429	p3	(GAA)7	21	ATGCTTCTGAGGATGTTGGG	60.073	20	AGGATGAGGACGAGGACCTT	60.073	20	243
SIP430	p3	(CTT)7	21	GCGACTCTCCTCTCTCACCA	60.701	20	CTAACCATGCTTGCGGTCTT	60.27	20	250
SIP431	p3	(AAT)6	18	TTCAATTCACTCTTTCAAACAAACA	60.063	25	GCAGTAAACCTTGCCCTTCA	60.249	20	194
SIP432	p4	(TTTC)5	20	TGCTGCTTCAAACCAGTGAC	60.032	20	TCAGCCCATGCTTAAAAACC	60.074	20	202
SIP433	p3	(TGA)9	27	TGATGAACAAGAGAGCAAGAGAGA	60.68	24	ATCGCTTTTCCTTAGCCGTC	60.711	20	181
SIP434	p3	(TCC)6	18	TTTCACTTTCCGTTTCCTCG	60.22	20	GGAGGAGTTGAAGGAGAGGG	60.186	20	224
SIP435	p4	(AAAG)6	24	GCCGGAGATGTTGCTGTATT	60.103	20	AAACACCTATGCTCATCGCC	60.103	20	113
SIP436	p3	(GCT)6	18	TTACATTTCTGTCAGACGGGC	60.125	21	GTCATCGGTGGGATAGATGG	60.158	20	127
SIP437	p2	(TG)9	18	CCAGTTGACATTGGAAACCC	60.21	20	TGGATGTGCTCCCTTCTTTC	60.195	20	219
SIP438	p3	(AGC)6	18	GCGGAGGAGGATTAGCTAGG	60.32	20	GCAGAGGGAGAGGATGACAA	60.349	20	176
SIP439	p2	(TC)10	20	TGCATGAACACAACCGAGAT	60.12	20	CGAAGCAAGAGAAACAGCGT	60.71	20	126
SIP440	p2	(TC)9	18	TAGGGTTGGAAACGTGATGG	60.745	20	AATACGCACTTCATATACCGGC	60.246	22	266
SIP441	p3	(TCT)6	18	ACCACACCGGAGTCATCATC	60.818	20	CGTGAATGCTGAACAACGAC	60.31	20	280
SIP442	p2	(TC)20	40	CTTCTCCCACCATGTTTGCT	60.111	20	AAATGCGGCAGTAGATTTGG	60.096	20	167
SIP443	p3	(AGA)6	18	TGAACCCAGCCTAACAAGGA	60.626	20	GCTGCTCCAGAGAATACGGA	60.504	20	212
SIP444	p3	(ATA)13	39	CCACACCACCCTTCTTCAAC	60.399	20	GGGCTTGAAGGTTCACGATA	60.074	20	106
SIP445	p3	(AAT)6	18	CGGGTAAATTTTCAACTTGCAT	60.232	22	ATACCCAGACAGTTGCTGCC	60.142	20	234
SIP446	p2	(CT)9	18	TTAGCTGAGCTGAGCCCATT	60.118	20	GAGTAGGGCGTGGTTCAAAA	60.11	20	190
SIP447	p3	(TTC)7	21	TCGCTTCTGGTAGACAGGCT	60.156	20	GATCGCCAGACAAAAGAGGA	60.34	20	260
SIP448	p2	(AG)9	18	TATGCAAGGGCCATGATTTT	60.289	20	GGAGAGAGGGGTCAAAGCTC	60.336	20	238
SIP449	p2	(TA)9	18	AAAAAGAAAGAGGGGGAGGG	60.755	20	AACTATACTCCGCACCGCAC	60.162	20	166
SIP450	p6	(TTTTAT)6	36	AAATTCCACCAACCCAATGA	60.029	20	CCCCTTCCACTTTTCTCACA	60.081	20	209
SIP451	p2	(AG)12	24	ATTAACCCCTGCCACCTGTT	60.61	20	TTAGCTGAGCTGAGCCCATT	60.118	20	273
SIP452	p2	(AG)9	18	CATCCCATCCCAAAATGCTA	60.66	20	AGCAGCAGCTTCATTTGCTT	60.3	20	251
SIP453	p2	(TC)9	18	AAGCTGCTGCTCCACTCCTA	60.299	20	ATTCAATTCTCCCACCCCAT	60.388	20	242
SIP454	p4	(GTAG)5	20	CCCATCCTCTTCCTAATCCG	60.777	20	GCTTGCAGAGAAGATGAGCC	60.249	20	230
SIP455	p2	(CT)9	18	CCATGAATCTTGTCTGGGCT	60.073	20	ATCGAAGAGTTTGTCCGGTG	60.111	20	207
SIP456	p2	(AG)10	20	AATGCTTTGGGCATTCACTC	60.081	20	TCCGACCACCTGGTACTGAT	60.386	20	252
SIP457	p3	(TTG)6	18	CGTCTGATCTCCGACCTCAT	60.223	20	CAACAACAACAACCAGCACC	60.049	20	240
SIP458	p2	(GA)14	28	TTTGCTTTCACAAACCATTCTG	60.145	22	AGAGATTCACCAGCCTGCAC	60.418	20	220
SIP459	p3	(CTT)6	18	TGCTCAACCAAACAATCCCT	60.495	20	CCGGTATTCCTTCTCGTCAA	60.066	20	220
SIP460	p2	(AT)10	20	CGCTTTGCATGTTAGGGACT	60.27	20	GCTGCGACTGTTTTTCTTCC	60	20	235
SIP461	p4	(GCTT)5	20	TCCCTGAAGAAGAGCCTCAA	60.065	20	GGCAAACAATGCAGGAAACT	60.118	20	248
SIP462	p4	(AAGC)5	20	GGCAAACAATGCAGGAAACT	60.118	20	TCCCTGAAGAAGAGCCTCAA	60.065	20	248
SIP463	p3	(ATA)7	21	CCCAAATTGAAATAAGGGGG	60.353	20	TCGCGGAAAATATTTGAAGG	60.033	20	264
SIP464	p3	(TTC)6	18	CCTTGCATTCTCTCTCCTGC	60.096	20	ACCAGACGTCGTCGAAAAAC	60.156	20	257
SIP465	p3	(TCA)6	18	CAGAAATGCTAAGGTCGTCCA	60.256	21	GCTTCCCTGACAAACTCCAA	60.232	20	236
SIP466	p3	(ATG)7	21	GATGGCGAGGATGATGAAGT	60.042	20	TGACCTTTAAACTCGGTGCC	60.11	20	278
SIP467	p3	(ATG)6	18	GCAGCTGTAAAGGAAGCGAG	60.292	20	CATAAACGGAGAGTGACCCG	60.508	20	152
SIP468	p3	(CCG)6	18	TTTCAAAGGCCATTCAGCTC	60.331	20	AAGGAAAGCAGGAGAACGGT	60.247	20	158
SIP469	p3	(AAT)6	18	TTCACGTTACAAAATCTCCTGACA	60.904	24	CAACGGACAGATCTCGGATT	60.073	20	196
SIP470	p3	(CTT)8	24	CCGCCAGAAGACACAAAAGT	60.291	20	GTGAATCCCCCAGAAATGTG	60.173	20	229
SIP471	p3	(GGA)6	18	GTCCCTCTCAATCCCGAAAT	60.272	20	GGCCTCAATTGATGATGCTT	60.043	20	214
SIP472	p3	(CGG)6	18	ATCTGATCGTCAATTCGCGT	60.634	20	CCGGAGAAAATGAACGAAAA	60.046	20	145
SIP473	p3	(GAA)7	21	AGGAATTGTGATGGAGCAGG	60.073	20	CTAGCAACTCTGTCCGCCTC	60.156	20	165
SIP474	p2	(AG)13	26	GTGGCGTGGAATCAGAGAAT	60.081	20	CCGCGTCCTCTCTAACTGTC	60.012	20	109
SIP475	p2	(CT)13	26	CCGCGTCCTCTCTAACTGTC	60.012	20	GGAGGAATCCGACACAATCA	60.871	20	162
SIP476	p2	(AG)9	18	TGATTGTGTCGGATTCCTCC	60.871	20	CAAATCCCTCAGCCATCACT	60.073	20	183
SIP477	c	(CAC)7catcatcat(CAC)7catcaccaccac(CAT)6	81	TGGTAGTCCATCGCCTTCTC	60.218	20	GCACTTCTTCTAGGCGTTGG	60.015	20	195
SIP478	p3	(CTT)6	18	CGGCTCTTCGTCAACAGTTC	60.975	20	TTGAAGGATGGGTTAGCTGG	60.066	20	235
SIP479	p3	(AAG)9	27	GGTTCATGCTGCCTTTGATT	60.081	20	TGTCACCATGCCATTTCTTG	60.517	20	233
SIP480	p6	(CATTCC)5	30	AACGGAGCGATGTTCAGTTC	60.263	20	TTGACGTGGTGGCTATGAGA	60.263	20	230
SIP481	p2	(AG)9	18	GTAGCCTATTCTTCGCGTGC	60.01	20	TATGCGATTTGGTGCCTTTT	60.456	20	255
SIP482	p2	(GA)9	18	TAGGGTTTCGCAGCTCTTGT	60.015	20	TGGCCAGATGCATAGCATAA	60.201	20	118
SIP483	p2	(AG)11	22	AGCAATGTACAGTTTTCCCCC	60.235	21	ATTAGAACCCCCACTTTGCC	60.187	20	163
SIP484	p4	(ATGA)5	20	GCATTGGGTTGAAGGAAAGA	60.051	20	ACGGCAAAGAAGAGAGCAAA	60.132	20	165
SIP485	p4	(GCCT)5	20	TCAGAAAGAAAGGAAGGGGC	60.683	20	AAAATGAAGGCATCAGCCAA	60.585	20	240
SIP486	p2	(CA)9	18	TGCTTTCTGCTTTGCATTTG	60.133	20	GCCTCAATCATCATCCCATC	60.252	20	224
SIP487	c	(CT)14A(TC)14	57	CTGCTGAGGCTAGCTCCCTT	61.18	20	CGGACACCCAGACTTGAAAC	60.545	20	212
SIP488	c	(ATT)6atgatgtgactgaaacatcaattcgattcttgtcctttcaa(AAT)6	77	CGTAAAAAGCAGCAGCACAA	60.191	20	CGTAAAAAGCAGCAGCACAA	60.191	20	203
SIP489	p3	(ATC)6	18	CAGCTGCAGAAGCATCGTTA	60.302	20	TGATGGAGTGAAGAGGTCCC	60.048	20	194
SIP490	p3	(AGA)7	21	GAAAAGGGCATTGTGGAAGA	60.051	20	CCTCGTGGTCGATTGCTATT	60.096	20	259
SIP491	p3	(TGA)6	18	ATCGAGCAACAAGCTGGAGT	60.02	20	CTCCATGCCAATCCTCATCT	60.034	20	270
SIP492	p3	(CTT)6	18	TCATTGTCGATTCCTCCTCC	60.011	20	CGGCCAAATCAAACAAAAAC	60.335	20	157
SIP493	p2	(CT)9	18	ATTGTGCTCCGTCCGTACAT	60.406	20	ACTGCATTCCTCTGGTGCTC	60.418	20	272
SIP494	p2	(AG)9	18	ACTGCATTCCTCTGGTGCTC	60.418	20	ATTGTGCTCCGTCCGTACAT	60.406	20	272
SIP495	p3	(GAA)7	21	ACCCCTCACTAAAGTTGGGTAAA	60.146	23	AGTGCTTCGGTCACTCTGCT	60.205	20	178
SIP496	p3	(TTC)7	21	AGTGCTTCGGTCACTCTGCT	60.205	20	ACCCCTCACTAAAGTTGGGTAAA	60.146	23	178
SIP497	p2	(GA)11	22	GATAGCTGCAGTGTGCTCCC	60.977	20	GGAAACGCGGAATAGATGAA	60.038	20	271
SIP498	p2	(CA)9	18	TGCCGGATAAGGAAAGACC	60.021	19	GTGCAGACACAAGTTCAGCAGT	60.554	22	268
SIP499	p3	(AGT)6	18	GGATCAGCCCTGAATTTCCT	60.41	20	GGCTGCAAAGGCGTGTACTA	61.349	20	111
SIP500	p2	(AG)16	32	TGTGCCCTCAATTCCCTAGA	60.594	20	GATTGCAAGCAAAAGGGAAA	60.188	20	243
SIP501	p2	(GA)9	18	TTAACTTCCGGCATCTCCTG	60.206	20	TGCTTGAATCCACTTGACCA	60.24	20	241
SIP502	p3	(TCC)7	21	TCAGACATGCCTAAGCAGCA	60.709	20	AATTTCCACTGTTTCCTTCGC	60.477	21	203
SIP503	p3	(GCT)6	18	ATGCAGCTGAAAGACCTTGG	60.397	20	AACCATTGGAGGCATCTCTG	60.073	20	245
SIP504	p3	(GAT)6	18	ATGAGGAAGGAGGGTTTGCT	60.074	20	CCATTGCATCACTGCCAATA	60.488	20	129
SIP505	p6	(TAGTAA)5	30	GGTGAGAAAGCAGCAGAAGG	60.134	20	AGTGGGAGGCCCAGTAGTCT	60.133	20	226
SIP506	p4	(AGAT)5	20	CTCCGAACCGATCCATCTTA	60.029	20	ATTACCACGGCCACCAAATA	60.074	20	144
SIP507	p3	(CTG)6	18	GAGGACCATTTGTGGTCGAA	60.903	20	TCGACATTCACAGATTCAAAGG	60.11	22	277
SIP508	p2	(AG)12	24	TCAAGCAACTGAAGACGCAC	60.183	20	GCACAGACTCAGCGACCTCT	60.768	20	143
SIP509	p2	(AG)9	18	CGTTGGGTTTCTGAGGAAAA	60.081	20	GCATGGTTTCGTAGGCACTC	60.667	20	278
SIP510	p6	(AGGAAA)5	30	TGGGTTGAATTTGTTTCTGGA	60.329	21	TGGATGATGATGGCTCAAAA	60.009	20	237
SIP511	p3	(GAA)6	18	CCGAGACCTGCTCGACTTAG	60.149	20	CTTCCTCTCCGCCTCTTCTT	60.088	20	142
SIP512	c	(TTC)6tttttcttcttccaacaccaattcctctggctccctcttatgcccttctttttccattttctcaccacctcaaagccccaagc(CT)18	137	TGAACCCCTCACTAGCATCC	60.073	20	ATAAATTGCAACCAGCCAGC	60.103	20	199
SIP513	p2	(GA)10	20	CAGACCAAGTAAAGGTGCCG	60.679	20	ATTTCTCGATGGGTTTTCCC	60.131	20	239
SIP514	c	(ATG)7ataacattactgatgaagaggtagacgaagaagaagatgatgacaacattactgatgaa(GAT)7	101	TGATGGTGGTGATGGTGAATAC	60.504	22	CACCAGCCTCTACCTCTTCATC	60.268	22	251
SIP515	p3	(TTC)6	18	TGGATGCACTTGAGCCTTTT	60.776	20	GCCTGAATCTGACGGACTTG	60.801	20	190
SIP516	p2	(AG)9	18	CCCACACTTGTAGCCGTTTT	60.03	20	ACTCTGTGAAGGAGACGAGCA	60.189	21	208
SIP517	p2	(TG)11	22	TGGTCCCGAAGTGAACTGAT	60.51	20	CCAATGACAGCACAGACAGC	60.473	20	237
SIP518	p2	(CA)11	22	CCAATGACAGCACAGACAGC	60.473	20	TGGTCCCGAAGTGAACTGAT	60.51	20	237
SIP519	p3	(GAG)7	21	TCTGTAAAAGCATCGGTTGTTG	60.166	22	GTCCATGCCGTCAAAGAACT	60.119	20	132
SIP520	p3	(GAT)6	18	CAACATTCTCCCAGCTCCAG	60.791	20	ATCTGATCTGATCTGCCTTTTTATG	60.007	25	247
SIP521	p3	(CAT)6	18	ATCTGATCTGATCTGCCTTTTTATG	60.007	25	CAACATTCTCCCAGCTCCAG	60.791	20	247
SIP522	p2	(CT)10	20	CATGGGGACACCAAATTTTC	60.029	20	GCAAAACCCAGAAACAGCAT	60.118	20	266
SIP523	p3	(GAA)6	18	CAGCCACCGAAGAAGAAGAG	60.126	20	TTCGTCGCATTCCTAAATCC	60.038	20	268
SIP524	p2	(AT)9	18	AGGTCCCACGTGAACTTCTG	60.151	20	GTGTTCATGAAGGGCTGCTT	60.263	20	205
SIP525	p2	(CT)12	24	TCTGTTGGCCCATCATACCT	60.34	20	ACGTGGATCTTTAGCCCGTT	60.875	20	242
SIP526	p3	(CTT)6	18	ATGGCTTGGAACTGTGAAGG	60.111	20	CAGCTCCCTCTTCCACTCAG	60.127	20	263
SIP527	p2	(AG)9	18	GCGTTTCAACAGCCAAACTT	60.292	20	TGGTGGAGAGGAATAGCTGG	60.21	20	159
SIP528	p2	(GA)10	20	TACTGCGATGTTCTTGCAGC	60.165	20	CCTCTGTCCCACACACACAC	60.045	20	216
SIP529	p3	(TGC)6	18	TCGCAATAAGAGGATGGAGG	60.17	20	AGGCAGCAGCCCTTACTTCT	60.537	20	272
SIP530	p3	(TGA)6	18	CTTCTTAAGGGCGTGGGAAT	60.443	20	CACCATGGAGACTATTGGGG	60.187	20	230
SIP531	p3	(GAA)6	18	CCGACTTCACTACCACGTCC	60.567	20	TCCAAATCATCATGCACCTG	60.481	20	159
SIP532	p2	(TC)11	22	TGAATTTCTCTTGTGACTTTGGTG	60.544	24	AATAACCTGCAATGCAACAGC	60.152	21	164
SIP533	p3	(CAT)7	21	CCATTAATGCCGATCTTGCT	60.06	20	CTGGGAGTGGAAGCAAAAGA	60.366	20	212
SIP534	p4	(TTTG)5	20	TCTCCTGCTTCTTGTTGCCT	60.134	20	CTCTCACCCGCTGAGTTTGT	60.444	20	263
SIP535	p2	(AG)10	20	TTGGTGGCATGTGAATGGTA	60.79	20	CATCCCTGCCATCTCAATCT	60.034	20	211
SIP536	p3	(TCT)6	18	AAGACGATGGTGGAGACAGG	60.112	20	GAGATCGGATGCGGAAGAT	60.135	19	170
SIP537	p2	(AT)9	18	CAAGGCAGACATGACAATGG	60.112	20	AGCCCACCAACAAATGCTAC	60	20	262
SIP538	p3	(ATT)7	21	CCAGTTCCCGGTCTAGTTCA	60.103	20	GAGCATCAGCGGTTTGTTTT	60.257	20	279
SIP539	p3	(ATC)6	18	AATCCAGGAGGTCATTGCTG	60.073	20	TTTTAAAGGAAGAAGGCGCAC	60.706	21	234
SIP540	p3	(CCT)8	24	GAGGCTCTGGAAGCTCAATG	60.096	20	TGGACAACTTTGTGAAGGCA	60.278	20	204
SIP541	p2	(GA)9	18	CTCAAGTGTGGGAGCAAGGT	60.298	20	GTGGGGGCATAGATGGGTAT	60.797	20	243
SIP542	p2	(CT)10	20	GTAAAAAGGGGAGGGGGAGT	60.528	20	CTCAAGTGTGGGAGCAAGGT	60.298	20	263
SIP543	p6	(ATTCCA)5	30	GAGGGACATAGACGTTGGCA	61.067	20	CAAACGTTAGCCCATCAAGAA	60.117	21	197
SIP544	p2	(TC)12	24	AACCTTGAAACCTCCCCATC	60.169	20	TGACGGTGGGTTTTGCTTAT	60.365	20	179
SIP545	p2	(CT)9	18	CATGGCGACTGGTTTCTCTT	60.255	20	CAATATCGTCCCAAACCACC	60.051	20	227
SIP546	p3	(CTG)6	18	AAGTTGGTAGCGTTCGTTGG	60.168	20	ATTCTGGAGGCTTTGCTGTG	60.397	20	280
SIP547	p3	(CTT)6	18	ATTGAGGGAAAACGGGATTC	60.131	20	TCACCTCTCATCCCACACAA	60.088	20	261
SIP548	p3	(GAA)6	18	TGCAGATCTTGAGCTGTTGC	60.296	20	TTTGGCCTCTTTTGATCTGG	60.184	20	276
SIP549	p2	(AG)10	20	AGTACAGCCATCTTCACGCC	60.285	20	CCCAGAATTTGCTTTGATGG	60.439	20	172
SIP550	p4	(AGAT)5	20	GGAAGCTAAAGTTGGAGGGG	60.068	20	ATTGTGCCCTTTCTGAGGTG	60.111	20	239
SIP551	p3	(CGG)7	21	GTCACTTTCGGCAGCTTCTC	60.142	20	GGTGAATGGCTGCATCTTCT	60.226	20	224
SIP552	p2	(AG)9	18	GAGAGAGACGGTGTGGGTGT	60.161	20	GACTCGCCGGAAAATCAATA	60.038	20	160
SIP553	p3	(CTC)6	18	TTAACGTGCCAGAGAAGCCT	60.015	20	GAACCGAATTTAGCAAGCCA	60.209	20	103
SIP554	p2	(AG)12	24	TTCCAGAACTCCGCCTGATA	60.734	20	CCTGAGAAACGGAGATTCCA	60.187	20	254
SIP555	p2	(CT)9	18	TACCGGCATGGATTAGAAGC	60.06	20	GAAAAGAGCGCTCAGACACC	60.142	20	270
SIP556	p2	(AT)9	18	CTTCCGAAAATGCAACCAAC	60.481	20	TCTTGGAGGCTGGAAGAGAA	60.065	20	273
SIP557	p2	(TC)9	18	CTGGAGGCAGCTTTGTTTGT	60.431	20	TGTGAATGTGTGAGGTTGGG	60.416	20	260
SIP558	c	(TCT)8(TCC)6	42	TTCTATTTCTCCACCGCCAC	60.074	20	AGGAGGATGAGGAGGACGAT	60.035	20	203
SIP559	c	(GAA)13gtagtagtggaggaggatgaggaggacgatggaggagagggagatggcagagaaatacaagaagaggaggaagaaaaagaagaaggggacgg(AGA)6	149	AGGGGGTGGTGATAGGTCAG	61.16	20	GCCATCTCCTTCTCCTCCAT	60.563	20	253
SIP560	p3	(TTC)6	18	GCGGAGCACAAATCACTCTT	60.406	20	GAGGCTGAGGCATTGTGACT	60.418	20	250
SIP561	p3	(CAG)6	18	GTCACCGCCCTTTCCTACTT	60.496	20	GAGTCTTCCTTCTCGGACCC	60.194	20	176
SIP562	p3	(CTG)6	18	GAGTCTTCCTTCTCGGACCC	60.194	20	GTCACCGCCCTTTCCTACTT	60.496	20	176
SIP563	p3	(GAT)6	18	AAACATGTTCATGGTGGCCT	60.24	20	TGGTCGGAGGGGACATAATA	60.148	20	237
SIP564	p3	(GCT)7	21	AGAATGACGACGAAAGCACC	60.263	20	TCAGCACACTAAAACGCGAC	60.058	20	273
SIP565	p2	(TA)9	18	TCCTGCCGAATAACAACCAT	60.331	20	ATCATCATCATCAAACCGGG	60.548	20	182
SIP566	p2	(TA)10	20	TGAATGCGCAAACTCCATTA	60.215	20	AGTGTTCGCAGCTGAACGTG	62.604	20	198
SIP567	p3	(GCC)6	18	CAGCCGCACCATACCTTTAC	60.523	20	GATGAAGAGGAGGCGTTCAA	60.34	20	192
SIP568	p3	(TCC)6	18	TTTTGCTGCTGAAACACTCG	60.172	20	AGGATGCAAGTCAAGACGAGA	60.005	21	228
SIP569	p3	(CCA)6	18	TGAGAGGTCGATTTTACGGG	60.066	20	TTCCTCCCAGCTTTGAAATG	60.184	20	244
SIP570	p3	(TCT)6	18	ACAATTGGCAACCACCACTT	60.277	20	TAGGGGCGAGAAAGTGTACG	60.262	20	277
SIP571	p2	(AG)9	18	CAATGGCGACAGTTACGTTG	60.172	20	GTTTGTGGCGAGAGGGTTTA	60.11	20	273
SIP572	p2	(AT)14	28	TCTTTGTCATCATCATATCATCAGC	60.353	25	TCTCCATCTCCATCTCCAGC	60.312	20	275
SIP573	p3	(AGG)7	21	CGAGTGATGTGGAGCTGGA	61.01	19	GCGTCTTCGTTTACCTCAGC	60.022	20	269
SIP574	p3	(GCA)6	18	TTGGAAGCACAGGAAACCTC	60.232	20	CGCTGAAACTTCCACTCCAT	60.255	20	120
SIP575	p2	(TA)13	26	CATCCAGTGCAATTGGGTCT	60.924	20	TAAATGGCTCGGGGAATACA	60.281	20	176
SIP576	p3	(AGA)6	18	GAAAGAGATGCGTAAGCGGA	60.49	20	TCTCAGCTTCATCCCCATTC	60.158	20	163
SIP577	p3	(TCT)10	30	CGCCACCTCCTTAGGTATCA	60.088	20	AAAGGGCACAGTGATTCAGG	60.111	20	220
SIP578	p3	(TCT)8	24	CTTTGCCCTCACCATCAGTT	60.111	20	ATGGGGAAAGCTAGCAAAGC	60.711	20	159
SIP579	p3	(TCC)6	18	TGGTTCATCAAATTGCCTCA	60.049	20	GGGGTTTGGGGTGATGTAG	60.035	19	178
SIP580	p4	(CTGC)7	28	AATTGGAAAGAAGGGAAAGCA	60.061	21	TTCACCCACCCTCTCATCTC	60.048	20	215
SIP581	p2	(AG)11	22	GTGGACAAAAGTGGCAGAGG	60.69	20	ACACCAACAAAATTCAGGCAA	60.393	21	268
SIP582	p4	(TTTA)5	20	CCTCTTCTTCCCAACCTAATCC	60.302	22	CCTTTACGCACATCCACTCC	60.517	20	248
SIP583	p2	(AG)12	24	TTCTCAACTTCCCATGGCTC	60.195	20	ACTGCAAAAATATGCCTGCC	60.103	20	243
SIP584	p3	(AGG)8	24	GTTGATGGGAGATTTGCAGG	60.461	20	TGCACCCACTACCTCAACAA	60.152	20	249
SIP585	p2	(AG)12	24	TGAGGAGTGGGATTAGGTGC	60.073	20	GAGGCACAGACTCAGCGAAT	60.564	20	280
SIP586	p3	(CTC)7	21	GCGAACCTTCCACACATTCT	60.119	20	TAGGTTCTTCGCCGCTTCTA	60.11	20	277
SIP587	p2	(AG)11	22	CGTACAATGCCCACAAACAG	60.027	20	CATCCAATACCCCTGTGTCC	60.05	20	267
SIP588	p2	(AT)15	30	AGCAGCAGGCTGTACTTCTGA	60.349	21	AGCTAGCCAGTAGCCAAGCA	60.313	20	168
SIP589	p2	(GA)9	18	GGAATTGAAGGAGGGAATGG	60.632	20	CTACGGAGGAACTCTTTGCG	60.008	20	254
SIP590	p3	(GAG)7	21	AACAACGACCACAACGATGA	60.008	20	CACAGAAGCATAATTGGGGG	60.323	20	187
SIP591	p2	(CT)12	24	AAGCTGACATTGTTCGGGAC	60.119	20	GGGTTTTAGCGTTGGGAACT	60.352	20	172
SIP592	p3	(GCT)6	18	CCACTGGGAGTCCAAACATC	60.363	20	AATCTCACCGCCAAGTTACG	60.132	20	153
SIP593	p5	(ATCTG)5	25	CAAAGCACAACTGGGAAGAGA	60.416	21	AGGCTCTCTCAAGACAGCTTCA	60.837	22	204
SIP594	p3	(GAA)6	18	CAGCAGCTTTTTGCTTCCTC	60.27	20	GATGAGCTCTGGATGGGAAA	60.158	20	170
SIP595	p3	(AAG)8	24	CTGGCTGGAGGAGAGACAAG	60.127	20	TGTGATGCCAAAATAAGCCA	60.073	20	202
SIP596	p3	(AAG)6	18	GCCATGGAAAACAGAGCAAT	60.081	20	CTCTGGTCCAAGAAAACCCA	60.081	20	134
SIP597	p3	(GAA)6	18	TGGGTTTGAAGCTGCTAAGG	60.378	20	GCGCTTCCTTCTTCTCCTTT	60.096	20	115
SIP598	p2	(AG)10	20	TCTGCGTGCAGTTGAAAAAC	60.035	20	CTACAATCGCTTGTGGCCTT	60.27	20	226
SIP599	p4	(AAAC)5	20	AGGGTGGATAGATCGGAGGA	60.812	20	GATGCAAAGATTGGGCAGTT	60.081	20	188
SIP600	p2	(CT)12	24	ACATTCCTTGCAATCTTCCG	60.074	20	AGCTAGCTAAGTGGGCAGGC	61.044	20	259
SIP601	p2	(CT)9	18	CGTTCTTGGGGTTACCCTTT	60.214	20	TACTGCGATGTTCTTGCAGC	60.165	20	156
SIP602	p3	(CTG)6	18	TGGTGATGAGTCACCTGCAT	60.121	20	GCCAAAAATCCTCTTCCCTC	60.017	20	131
SIP603	p3	(AGC)6	18	AATCTCACCGCCAAGTTACG	60.132	20	CCACTGGGAGTCCAAACATC	60.363	20	153
SIP604	p2	(TA)10	20	TGCTCCCTGTTTGATAAGCC	60.214	20	CACTTTTGTCTGGGCGACTC	60.833	20	124
SIP605	p3	(AGG)6	18	GCACCCCACTAAGTGCTGAT	60.142	20	GGCTGCCCTTTTCCTTAGTC	60.208	20	147
SIP606	p3	(CGG)8	24	GTGGCATGTTAGGCATAGGG	60.352	20	TTAGCCACCATCCGTTTCTC	60.074	20	165
SIP607	p3	(GAA)6	18	AGGAGAGGAATGAGAGCGGT	60.358	20	CACGGGAAACATACACCACA	60.278	20	270
SIP608	p3	(TCA)6	18	GAGCTCCATTGAAGATCCCA	60.158	20	AGAGATGGAGAGGAATGGGC	60.563	20	248
SIP609	p3	(GCC)6	18	CTTCTTCCCAAATCCCCACT	60.298	20	TGGAGAATGGTTCCCTTCAG	60.042	20	258
SIP610	p2	(AT)9	18	TCTTCCAAATCTTGTGGTTGTG	60.008	22	CAGTGTCCTTTAGCAGGCGT	60.453	20	251
SIP611	p2	(TC)23	46	CTTTTGATCTTCGCTCAGCC	60.096	20	TATCAGCTAACCAAACCCGC	60.096	20	259
SIP612	p3	(GCA)7	21	ACATCCCTGCTCTGCATTTC	60.226	20	CAAAGATCGCTGCTTCATCA	60.096	20	274
SIP613	p4	(GCCT)5	20	CCCTTGCAAGTGGATTCTTCT	60.615	21	CATTTGTGCTCGAGGTAGCA	60.011	20	230
SIP614	p3	(GAA)8	24	TAAACACTTGTCCGTTCCGC	61.06	20	CTGGCTTCCCTCCATTACCT	60.455	20	203
SIP615	p3	(AGG)6	18	ATAGCATGGCAGGATTACGC	60.088	20	TAAATGCATAAGGCGAAGGG	60.054	20	138
SIP616	p3	(CAC)7	21	TGGTAGTCCATCGCCTTCTC	60.218	20	TCCTGGGGTTTTGTTAGCTG	60.103	20	141
SIP617	p3	(TCC)7	21	GGACCTTCTTCGATCCATCA	60.011	20	GTGGAGAGAGTTGGGGTGAA	60.088	20	278
SIP618	p2	(AG)9	18	TCGATTACCATTTCGAAGGC	60.038	20	CGATGATGCCCTTCTTGAAT	60.036	20	120
SIP619	p2	(CT)12	24	GCAGAAGACGAAGAAGGACG	60.134	20	ACACACGCTTGGGAGAAAAG	60.291	20	238
SIP620	p4	(GTCT)5	20	TAATGGCAAACCGCATTTTT	60.315	20	CTGCTACTGCCACCAACTGA	60.049	20	271
SIP621	p3	(TCC)6	18	CATATTGTCCCCAGGTTTGG	60.044	20	TGGGGTTGATGGTAGGGTTA	60.044	20	246
SIP622	p3	(TCA)9	27	GACGAGGAACATGGGACAAC	60.372	20	AGGCCAGGTTTGTGATTCAA	60.495	20	251
SIP623	p3	(TGA)9	27	GTTTCGATTGCTGCAGGTTT	60.257	20	GACGAGGAACATGGGACAAC	60.372	20	255
SIP624	c	(AG)11cgggaatggagaggagaaacagag(GAT)6	64	AGTTATTGGGGGTGGTGGTT	60.34	20	CCCCAAATTTCCTTGCTTTT	60.285	20	269
SIP625	p3	(AGA)7	21	AAAGGGGAGAGAGAGTGGGA	60.186	20	GGCCTTTCTTCTTTCCATCC	60.017	20	206
SIP626	p6	(TTTTGT)7	42	GGTTGAACACAACCCCAAAC	60.111	20	CTTCCTTTTGGCCATTTCAA	60.046	20	201
SIP627	p3	(GAG)6	18	GCCTGGTCAAATCCTTTCAA	60.051	20	ATCCCCCTTCACCTCATTTC	60.133	20	279
SIP628	p3	(CCT)6	18	ACTAAACGGCGCAGTAGCAG	60.595	20	TCACTCCTTGCATTCGTTCA	60.39	20	155
SIP629	p3	(ATT)6	18	TGAAGGGGAAGGTGAAAGTG	60.081	20	CCAACCACAATTCTTAGGGGT	60.096	21	272
SIP630	p4	(CTTT)10	40	GCAGCGTTTTGCTCCATAGT	60.416	20	CTCATCTTCTCCATCCCCAA	60.003	20	195
SIP631	p3	(CAA)7	21	GATTTGAAAATGCGTGGCTT	60.081	20	GCGAAAGTGCGGTGATAGTT	60.278	20	277
SIP632	p2	(CT)9	18	GCCGAATTAAATCTCTTGCTTTC	60.545	23	TAAAAGAAGTGATGCGCGTG	60.014	20	155
SIP633	p2	(GA)9	18	GTGGAGGTTACGGCTTTTGA	60.11	20	TCTTATCCGGATGCCACTTC	60.036	20	206
SIP634	p3	(AAC)6	18	CAAGGGAATCATATCGCTGC	60.574	20	TAGTGACGCTGGAAGTGTCG	60.049	20	266
SIP635	p3	(AGA)6	18	CGGCGAGGATCAAGAAAAC	60.729	19	CTGAGGAATTGTCCCCTTCA	60.042	20	244
SIP636	p2	(AT)11	22	CGGATTCTCATTGCTGGTCT	60.218	20	AGTGGGAAGAAGATCCGACC	60.456	20	224
SIP637	p2	(TA)11	22	AGTGGGAAGAAGATCCGACC	60.456	20	CGGATTCTCATTGCTGGTCT	60.218	20	224
SIP638	p3	(TTG)6	18	CCTTTCAATCCCATCGCTAA	60.031	20	CCCATCATCTCTCCAAGCAT	60.034	20	146
SIP639	p3	(CTT)6	18	ATGAGCAGGAAGACCTGGTG	60.261	20	AATCTCCATGGCAGAAGCTG	60.362	20	206
SIP640	p2	(TA)11	22	CATCCTCTTGGTTTCCCCTT	60.298	20	TGGTATCACCCACAACATGG	60.088	20	256
SIP641	p3	(TCT)10	30	TATCGTACTGCGCCTGTCTG	60.035	20	CAGACCTCAAAGGGGATTCA	60.042	20	262
SIP642	p2	(AG)11	22	GGTGTTTGTGAAGCAGCAGA	60.032	20	GCCATTTTTGTGCTCCTGAT	60.081	20	126
SIP643	p3	(AAG)7	21	GATCGCCAGACAAAAGAGGA	60.34	20	TCGCTTCTGGTAGACAGGCT	60.156	20	260
SIP644	p3	(CAA)6	18	AATAACCGCTACAACAGCCG	60.152	20	GTTAATCCCTGCGTTCTCCA	60.074	20	246
SIP645	p2	(AG)9	18	AATCCCACTATTGCTGTCGC	60.103	20	TGGAAAGTCATGAACTTGCTTG	60.284	22	256
SIP646	p2	(CA)9	18	TTGGCAACTTGCTCCCTTAG	60.378	20	GGAACCCAGATTCCCACTTT	60.169	20	225
SIP647	p2	(AT)10	20	CACGAGCACGAAATATGGCT	61.188	20	GTGTGGCTGAAGCTCTTGGT	60.453	20	229
SIP648	p2	(AC)12	24	GTACACGTGCGTGCAAAAAG	60.36	20	CATGGTACTGGCCTGTTGTG	60.025	20	188
SIP649	p2	(AG)10	20	GGCACAAAGGGTCTCTGAAA	60.232	20	TTAGAAGGGGGATTGCTGTG	60.066	20	197
SIP650	p2	(AT)9	18	CAATCAATGAAACTCAACCTATATGC	60.15	26	GCAAGGGAGCTGGACCTAGT	60.786	20	188
SIP651	p3	(TCC)7	21	CGACAAGGGATTTCCAAGAA	60.044	20	ATAGGGTTGAAGCGGTCGAT	60.846	20	197
SIP652	p3	(TCA)7	21	CTTGTTTGCAGCACCCTTTT	60.284	20	CCAAGGGGAAGAAGGCTAAC	60.068	20	197
SIP653	p3	(TGA)6	18	CATTGATTGGTTTTCCCCTG	60.162	20	CAAATTCCCAAAAACATGCC	60.167	20	228
SIP654	p3	(TAT)9	27	GATCCAACGGTGCAAGAATC	60.47	20	ACGCTTCAGGAGACAGCAAT	60.02	20	153
SIP655	p2	(CT)9	18	CTACGGAGGAACTCTTTGCG	60.008	20	GGAATTGAAGGAGGGAATGG	60.632	20	254
SIP656	p3	(AAG)6	18	GCCTCGAAATGTACGGAAAA	60.074	20	ATCCAATCCCACAACAAGGA	60.173	20	212
SIP657	p3	(CTT)6	18	TCCTTGTTGTGGGATTGGAT	60.173	20	GTAGCTGTGCCTGGAGAAGG	60.012	20	254
SIP658	p5	(CTTTT)5	25	ATGGAGGGAAGAACTACGGC	60.464	20	TCCTCAGAACCTGTTCCATTG	60.096	21	239
SIP659	p3	(TAT)6	18	CAGCAACTATCCGCTGACCT	60.419	20	ATCTGCGGACTTTGTGCTTC	60.406	20	280
SIP660	p3	(TAT)7	21	TTGGTTGGCTCAAAGATTCC	60.051	20	ATCTGCGGACTTTGTGCTTC	60.406	20	102
SIP661	p3	(CTT)10	30	CGTCTTCTGCATTTCCACCT	60.255	20	AGCCTCCCTTTGAGGTCATT	60.074	20	260
SIP662	p3	(TAC)7	21	GCAAATCAATCCCATCATCC	60.103	20	CTTCGCTTTCAACCCTCCTT	60.733	20	270
SIP663	p3	(GAA)6	18	GCCCAAAAGTGAGAAAACCA	60.088	20	AAATGGCTGTTCCATTCGAG	60.074	20	149
SIP664	p2	(AG)15	30	CTGCAACGGAACTTACAGCA	60.05	20	CGCTCTCACAAGCATCACAC	60.627	20	164
SIP665	p2	(TC)15	30	CGCTCTCACAAGCATCACAC	60.627	20	CTGCAACGGAACTTACAGCA	60.05	20	164
SIP666	p3	(AGA)6	18	TGGATGGGTGGTTTCAGATT	60.173	20	ATCTTGCATGTTCCTCCGTC	60.081	20	224
SIP667	p3	(ATG)6	18	TCAAAAATGGTGGCATCAGA	60.049	20	CCAGCTGCAGCAACTTCAT	60.152	19	269
SIP668	p3	(AGT)6	18	AGTCGTCAATCACTGGACTGG	60.166	21	TCGTCAATCACTGGACTGGA	60.246	20	215
SIP669	p3	(ACT)6	18	AACTCGGAAGGAATGCCAAT	60.826	20	CAGTTCAGAAATCTCCGGCA	61.316	20	254
SIP670	p2	(AG)10	20	GAGAGAGGTGATGTGAGGAGGA	60.791	22	TTGTCCCAAGCATCACAAGA	60.24	20	206
SIP671	c	(AT)24(GT)10	68	AGCACAATGGATGTTGTAGCC	60.015	21	GATCTCCTTGGGTGAATGGTT	60.183	21	168
SIP672	p3	(AAC)7	21	TGCAATTGTCCTCTTGGTCA	60.24	20	CCAGGTTCACCTTCCACACT	60.002	20	113
SIP673	p4	(TTTG)5	20	GGAAGGAACAGCAAAATCCA	60.051	20	CAAATTTGCAAGGGCAAGAA	61.102	20	147
SIP674	p3	(GAA)7	21	AACAAAGCCCACAGCCATAC	60	20	GAAGAAAACAGATGGCGGCT	61.646	20	145
SIP675	p2	(TA)10	20	ACCAAATTTAGGTCTGATTTGCAT	60.133	24	AGCCCAACTAGTCAGTCCATGT	60.06	22	260
SIP676	p3	(CAA)7	21	TCATGGATATGAGTCGGCAA	60.033	20	AAAAACTGTGCCGAATGAGC	60.257	20	163
SIP677	p3	(TAT)8	24	ACACGGGAATGGAGGAGAAT	60.714	20	CCCCAAATTGAAACCCAAAT	60.754	20	279
SIP678	p3	(GAT)6	18	TTGATATTTTCTGCCGGTGG	60.827	20	CAGACCACAGTCTGCTTCCA	60.022	20	148
SIP679	p3	(GAG)6	18	CGTTTTCTTGGAGAGGGCTT	60.733	20	TGCTTGGGTTTCAGTTTGCT	60.807	20	201
SIP680	p3	(CTC)9	27	CAGAACCCGAATTGAAGCAT	60.074	20	CCTATGGTGGTGGTGGAGAC	60.238	20	254
SIP681	p3	(AAG)8	24	CTGGGGTTTCATTGCAGAGT	60.111	20	AGAGTAGTAGCGGCCCCAAT	60.117	20	110
SIP682	p3	(ATC)6	18	TGACTGATCTCACCTCCCAAG	60.245	21	CCTTGAAGGGGAGTGGATTT	60.298	20	225
SIP683	p3	(AGA)6	18	TATGTTCATCATCGCGGTTG	60.488	20	GTGGAGTCCCTGCAAGACAT	60.12	20	248
SIP684	p3	(TTC)7	21	GCAAAACCATCCATCCATTC	60.141	20	CCCCATGGAGAAATATGCC	60.103	19	239
SIP685	p2	(AC)9	18	TCAACCTTGAGGATGCATGA	60.201	20	GCCAAGCTGTACAAGTGTGTGT	60.281	22	245
SIP686	p2	(CT)9	18	CGAGGCTTCGCTTTATACACA	60.403	21	CAATCGCACACTTGTATCGG	60.134	20	229
SIP687	p3	(AAG)6	18	CCCGAATCAACCAAGAAAGA	60.044	20	ACCAAGGAAACACAAAACGC	60.015	20	167
SIP688	p3	(TCT)6	18	ACCAAGGAAACACAAAACGC	60.015	20	CCCGAATCAACCAAGAAAGA	60.044	20	167
SIP689	p3	(ATC)6	18	TCACCATTGGCTTCATCGTA	60.073	20	GTGCAGTCTCGTCGTTGAAA	60.032	20	265
SIP690	p3	(GAA)6	18	CAAACCCTTTGTTCTGTGGG	60.38	20	GTCTCTCCTTTCCCTGACCC	60.05	20	185
SIP691	p3	(CTC)6	18	AACCGTTACCAACAGCCAAA	60.399	20	GGCAGAAGGAATCGCAGATA	60.318	20	216
SIP692	p2	(AG)9	18	ACCAGTTCTTCGCATCTGCT	60.02	20	CTCCGAAGAGATTCTGCATCA	60.489	21	111
SIP693	p3	(CAG)6	18	ATAAACGACACCGTTTCGGA	60.365	20	AGAGGATAGTGAGGCGAGCA	60.119	20	187
SIP694	p3	(GGT)7	21	GGATTACCTGCAGGAGGACA	60.073	20	GGTTGACAAGAAGGAACGGA	60.088	20	241
SIP695	p3	(TCT)6	18	CAAAAAGGCTGTTTTCCCAA	60.081	20	CCCTGAACTTGAACCTTGGA	60.081	20	215
SIP696	p2	(AG)9	18	CATGAATCCGCCAAAGAGAT	60.036	20	TTCCTGTGCCTCAAGAAACC	60.232	20	271
SIP697	p2	(AG)9	18	CTCATCAGCATTGTTGCCTG	60.413	20	TTCCTGTGCCTCAAGAAACC	60.232	20	225
SIP698	p3	(CTG)7	21	TGGATCTTTTGTCCACCCAT	60.173	20	ACTGTTGGATCTCCGACCTG	60.112	20	226
SIP699	p3	(TAT)6	18	TGTTGATTTGGGCTGTCTGA	60.24	20	CAAGGGGCAAACAATAATGG	60.181	20	181
SIP700	c	(GA)9tggaggcgaaga(CGG)6	48	CAAGTGCTGGAAAGCAAAGG	60.933	20	TCTCCCTGTCCCTATCGTTG	60.065	20	177
SIP701	p3	(GAC)6	18	CTTCTTCAAATCGGAGAGCG	60.088	20	AGAAGGGTCATCCGAGGAGT	60.073	20	244
SIP702	p6	(CACAGC)5	30	ATGAAAGAGCCACCGAAATG	60.074	20	CTTACCGCTATTCGCTTTGC	60.006	20	158
SIP703	p3	(TGA)7	21	AATGGAAGGAAGGAGGAGGA	60.008	20	CTCCCTTTGAATCCTGACCA	60.042	20	220
SIP704	c	(ATC)7ttcatcagtaatgttgtcatcatcttcttcttcgtctacctcttcatcagtaatgtt(ATC)7	99	CACCAGCCTCTACCTCTTCATC	60.268	22	TGATGGTGGTGATGGTGAATAC	60.504	22	251
SIP705	p3	(CCT)6	18	TCTTTTTCCATACCTCCCCC	60.124	20	AGCCATGCTCAGATGTACCC	60.104	20	236
SIP706	p3	(GGT)7	21	CAGCCAGGTCTATTGCGTTT	60.27	20	TTCCTTTTTGTTAATGCGCC	60.075	20	250
SIP707	p3	(GAA)6	18	GTGATGCTTGGGGAAGAGAA	60.195	20	ACCAGTCAGACAGTCCACCC	60.006	20	177
SIP708	p2	(TC)12	24	GCCCCTCATCTTGAACTTCC	60.97	20	GAGGGAGGGTATTAGCAGCC	60.06	20	242
SIP709	c	(AAC)6ataacaacaacaacaat(AAC)7	56	AGGAGCTGGAGTTGCAGAAA	60.134	20	AGCACTCTCCAATCCGTCAC	60.269	20	252
SIP710	p2	(AT)9	18	CCCCCACAGGTTTTAGGTTC	60.581	20	GTACATGTTGGCATTGCTGC	60.15	20	272
SIP711	p2	(AG)9	18	TAGGGTTTGACGAAGAACGG	60.103	20	CACAGCACAACACAACACCA	60.251	20	147
SIP712	p3	(ACC)6	18	CACAACCTCATGTTCCACCA	60.416	20	TGCAGCTGAACTCGTACTCG	60.347	20	118
SIP713	p2	(CT)18	36	GCGATCACGGCTTGGAAC	62.787	18	ATAGGTCCTTCAGGATGGGG	60.147	20	153
SIP714	p3	(AAC)6	18	CGTGCTAGCAGCTTTCAACA	60.338	20	AGACAAACCTGCAATCCTGC	60.263	20	249
SIP715	p2	(GA)10	20	GCAGGATTGCAGGTTTGTCT	60.263	20	CAAATGCCATTGATCCACAA	60.321	20	140
SIP716	p3	(TGG)6	18	CTGCTCCTGGTGGTAGTGGT	60.174	20	GTTCTTGCGCAGATGTACGA	60.019	20	217
SIP717	p3	(GAT)6	18	AGGATGTGACGAGCGAAGAC	60.418	20	CTCCTGCTAATCCCAACATCA	60.081	21	162
SIP718	p3	(AGA)6	18	GTGGCTAGGGTTAGACGGGT	60.382	20	GGCCCAAATTTGAACCTTTT	60.164	20	240
SIP719	p2	(AG)9	18	GACGAACAATCGATGCACAG	60.272	20	CCCGCTCCATCTTCATTTT	60.021	19	269
SIP720	p2	(CT)9	18	GCTCCAGCAAAGAAACAGGA	60.517	20	AGCACCTAATTTTCCCCCAA	60.664	20	173
SIP721	p2	(TC)9	18	CAACTATCAAGGCATTGCCAC	60.517	21	TCTCACGTACGCCAACTCTG	60.049	20	213
SIP722	p3	(TCT)9	27	GTGCAGTACTCCAAGTGCGA	60.056	20	TTGGAAGGGATATGCAGGAG	60.029	20	148
SIP723	c	(GAA)6GG(AGA)8	44	TGGAGAATCCCAACAAGCTC	60.195	20	GCTGGAAGATTCATTGGCAG	60.744	20	256
SIP724	p2	(CT)14	28	GATCTCTCTCTTTCTTGCTTTTTCC	60.353	25	TGAAGAAAGGGTATGGCCTG	60.066	20	225
SIP725	p3	(GGA)6	18	GATGTTCCGGAGAGCCAATA	60.036	20	GTGCGCTAAAGTGCAGATCA	60.165	20	176
SIP726	p3	(CTT)9	27	ATATCTTTCCCCAGGCCAAC	60.152	20	GCGAAGCATTGACAGTAGCA	60.165	20	216
SIP727	p3	(GGC)6	18	CCACTCCAGTTCTTCCTCCA	60.229	20	CTCTTCTCTTCGCGGAAATG	60.088	20	215
SIP728	p4	(AAAT)5	20	GGTCCAATTCTAGGATTACCCAA	60.411	23	GCGTGAACGAAACTTGTCCT	60.299	20	265
SIP729	c	(AC)16(AT)24	80	GAGTCAATGCATGGTGTTGC	60.128	20	GACCTGGAGGGTGAGATCAA	60.048	20	230
SIP730	p3	(AGA)6	18	ACGGCAATAAACACTACCAATCA	60.638	23	CGCACAGCTGGATTGACTAA	60.011	20	250
SIP731	p3	(AGA)6	18	CTGAAATTTAGTGCGGAGGGT	60.489	21	TAACTCGCACAGCTGGATTG	60.011	20	155
SIP732	p3	(TGG)6	18	GGCCCTGCCTCTTATAGGTC	60.06	20	AGCCAAGTGAAGGCTCTCCT	60.532	20	148
SIP733	p2	(TC)9	18	AGAGGTTTGGGTGTGTTTGC	60.012	20	TTCTCCTCCGACATGAATCC	60.011	20	190
SIP734	p3	(GGT)6	18	ATTGGCTTTCTCCAGCCTTT	60.208	20	GTCGAAATGTTACCATCGCC	60.339	20	144
SIP735	p3	(TCT)10	30	CTGAGTCCGCAGTCACTTCC	61.009	20	GCCAGCTGTTCGAGATAGGA	60.504	20	217
SIP736	p2	(TG)10	20	GCTTGTGCAAATGGGTCTTT	60.118	20	CGGAAATCAGGTTTGTTTCG	60.472	20	205
SIP737	p4	(ATTT)5	20	GTGAACCACCAGCCACCAG	62.633	19	TCCGCTCCTGGTAAAAACAC	60.11	20	101
SIP738	p2	(TC)23	46	CTTTTGATCTTCGCTCAGCC	60.096	20	GCTGCTTTGAGAAGATTGGC	60.103	20	167
SIP739	p3	(GGA)7	21	TTGCAAGGCTCAAGTGTTTG	60.027	20	ACCACCACCTTCTGAACCAG	60.002	20	233
SIP740	p3	(GGA)6	18	AAGTGAGGGACACATCTCCG	60.112	20	ACAGAAAACGACCCTTCACG	60.149	20	238
SIP741	p2	(AG)9	18	CAATGGCGACAGTTACGTTG	60.172	20	AAAACATCCCCAACCCTTTC	60.032	20	204
SIP742	p2	(AT)11	22	ACACCGGCATTACCCTATGA	60.214	20	CCGATCTTCCTCTCTCCTCC	60.292	20	153
SIP743	p3	(AAT)6	18	TTTTATCAATGCACAGGCCA	60.073	20	ATTTGGGACTTGCGTTTGAG	60.11	20	236
SIP744	p3	(CGG)6	18	GCTCCTTCCTTATCGGCTTC	60.307	20	CATCTGCTGCTGGAAAAACC	60.776	20	279
SIP745	p3	(GCC)7	21	GGTTCGGACGATGATGAGTC	60.484	20	TGGAAACTTGACTGCGAGTG	60.025	20	175
SIP746	p3	(AGA)6	18	TTGGTGGATGGTGTTAGGGT	60.088	20	TCATGAGATGGATTTGGGGT	60.135	20	196
SIP747	p2	(AG)9	18	TTCAGCTGGGGAAAGAGAGA	60.065	20	GTGTGATGCTCCCTGGACTT	60.12	20	212
SIP748	p3	(GAT)7	21	AATGTTCTTGGCACCAGAGG	60.111	20	TCAAGAAGTTGCATACCTGCC	60.264	21	262
SIP749	p2	(AG)9	18	TTCCGCAGACCTTTTTATGG	60.067	20	TTCCAAACACTCCGCATTTT	60.481	20	233
SIP750	p2	(GA)23	46	GGGGTGGGTGTGAAAATGTA	60.474	20	TGATAAAGGTCTGAAGGCCG	60.206	20	262
SIP751	p3	(GAA)6	18	CGAAAACCCTCTCGTAGCAA	60.378	20	TTGGATGTGAAATCGCTGAA	60.197	20	193
SIP752	p6	(GTGGAA)6	36	GGTGTTGCGCAAGTTGTATG	60.18	20	AAAGGTTTGGAATTGGCACA	60.344	20	188
SIP753	p2	(CT)9	18	CGCTATCCCTTTCCAAATCA	60.031	20	CGTATCTGCAGCGTGGACT	60.024	19	239
SIP754	p3	(GAA)6	18	AGACCTCCGAGCAGAACTGA	60.135	20	TGTGAGCACCAAAAGATGGA	60.24	20	230
SIP755	p3	(GAG)7	21	TCCGCCAATACTTCCTGTTC	60.074	20	GGCACAGAAGCATAATTGGG	60.469	20	104
SIP756	p2	(AT)11	22	CTTCTCCCGTTTCCTTTTCC	60.046	20	ACTTTTGCCTCCACTTGCTG	60.431	20	120
SIP757	c	(AT)24(GT)14	76	AGCACAATGGATGTTGTAGCC	60.015	21	TTTCAGAGGTCCTCACCTGATT	60.11	22	150
SIP758	p3	(CGC)6	18	AAACTGCGAGAATGGGTTTG	60.11	20	TGTCCAAAGGGGAGATCAAG	60.042	20	190
SIP759	p2	(GA)13	26	ACTTCTGCTCCGATCCATTG	60.218	20	TCGATTCTTCCTTTCCCCTT	60.011	20	279
SIP760	p2	(GA)10	20	TTCCTTTGATCCTCCTTCCC	60.38	20	AACAGAGCCCCTTTCATCG	60.203	19	271
SIP761	p6	(TGTGTA)5	30	CCGGCGTTTATGTCAGTCTT	60.132	20	GTAATTTCAAACCCAGGCCC	60.542	20	212
SIP762	p2	(TG)11	22	AGAAGGTGAGATTGGAAGGGA	60.059	21	CAATGATCTCATGGCACGAA	60.631	20	255
SIP763	p3	(TGC)6	18	GCCTCTTGCTTGATGCTCTC	60.249	20	GCAGCAGCTGACATAGCAGA	60.468	20	266
SIP764	p3	(CAG)7	21	ATACGTTCAAAACCCTCCCC	60.053	20	GGAATGGTGTATGGAGGTGG	60.05	20	231
SIP765	p2	(TA)9	18	TCCATTCTTCTGCAACACCA	60.24	20	TCCGTAATCGCACAATCGTA	60.096	20	138
SIP766	p3	(TCT)9	27	CAGCATGATCCTCCAACTCC	60.622	20	GGGGGATCTACCCAAGAAGA	60.264	20	187
SIP767	p2	(CT)10	20	GAAGCGGTACACTCGCAAAT	60.278	20	CAACCCAGAACAGCCAAGAT	60.111	20	268
SIP768	p3	(ATG)7	21	ACTGCATTTGCAATAGATGCC	60.117	21	TCCACTTCAATCCTCTCCCA	60.59	20	182
SIP769	p2	(AT)9	18	CGAGAGGGAAAACTCGTCAA	60.366	20	CTGAAAATTCATGCTTGGGG	60.439	20	278
SIP770	p3	(ATC)6	18	TAAGCTGCAACAAGCCATGA	60.545	20	GGGAGAATGAAGCTAAGGGG	60.032	20	226
SIP771	p3	(CGC)7	21	CCGTTCTCCTCCTTGCTTTT	60.733	20	AGCTGAGTTTCGGCAGTGAT	60.02	20	271
SIP772	p3	(GCG)7	21	AGCTGAGTTTCGGCAGTGAT	60.02	20	ATCATCAACGATTTCTCGGC	60.043	20	270
SIP773	p3	(GTA)6	18	GATGTTCGGGAAACCTCTGA	60.05	20	TGCATCCATCTTTGCTTCAA	60.343	20	216
SIP774	p3	(TCT)10	30	CCTGTACTATGGGGGTCGTG	60.246	20	GGGGAGAAGGGATGAAGAAA	60.38	20	212
SIP775	p3	(CAT)6	18	CATAAACGGAGAGTGACCCG	60.508	20	ACTGAATAGGACCCATGGCA	60.34	20	169
SIP776	p2	(GA)10	20	CGGCTATCATTCTTGACGCT	60.374	20	ATCCCCCTTCACCTCATTTC	60.133	20	202
SIP777	p3	(ACT)6	18	TAGCAATTCTCACACAGCCG	60.011	20	AAAGTGAAAGCAATGGGGGT	60.723	20	123
SIP778	p3	(CCA)6	18	CCACCACATGAACAGTGAGC	60.162	20	ATGTATTCCCCCTGCATTTTC	60.034	21	140
SIP779	p3	(CAC)8	24	GCAGAAGATAGGCCATGGAA	60.177	20	TTACTGAATTGGGGCCAAGA	60.439	20	122
SIP780	p3	(TCA)6	18	GTGAAGAAGGGGCAGATCAA	60.195	20	GGAAATCACTTGGATTGAGCA	60.066	21	234
SIP781	p2	(AG)9	18	GGTATCCTTGAGCAGTGGGA	60.073	20	TTCGTGAATGCTGATGTGGT	60.12	20	117
SIP782	p3	(CTC)6	18	ACCGCACCATTACCACTGTT	60.299	20	ATCAGCATCGTTTTCAGCGT	60.807	20	149
SIP783	p2	(CT)10	20	AGCAGATAGATCCTGTTCAACCA	60.144	23	CCCCAACAACAACAACAACA	60.292	20	233
SIP784	p3	(CTG)7	21	ACGCTCCCATCGATACTCAG	60.24	20	CTTCAACAGCAGCAGCAGAG	60.072	20	179
SIP785	p2	(TC)23	46	TGATAAAGGTCTGAAGGCCG	60.206	20	AGCTTGCACCGGAAGATATG	60.235	20	246
SIP786	p3	(TTC)6	18	TGGACCTTGAGTGCCTTTATTT	60.001	22	GAGAGAGCGGAGGGAAGAGT	60.096	20	194
SIP787	p2	(TC)10	20	AACAGAGCCCCTTTCATCG	60.203	19	TGTGATCTCACCGAAAACCA	60.088	20	256
SIP788	p4	(CAAA)5	20	CACCTTCACCTTCTTGATCACTC	60.16	23	TCAAGAGTGGGAAGACCCC	60.032	19	176
SIP789	p3	(TTC)7	21	TCTTTGTCGTCGTCATGGAA	60.24	20	ATTATTCATGCCTCCTGCCA	60.435	20	162
SIP790	p4	(CCTG)5	20	CCACTCAGCTCCAGTTCACA	60.022	20	TGTCAGAAATTTGGATGGCA	60.049	20	191
SIP791	p4	(AAGA)5	20	CCTTTGGAATAAGAAATCTGGGA	60.626	23	ATCACAACAGCAAAGCAGCA	60.606	20	136
SIP792	p4	(AATC)5	20	TCTAGGGATGCTCATCGACC	60.181	20	CCACTTTCCCCAATTCCTTT	60.159	20	244
SIP793	p4	(CGAA)5	20	TGGAATCAACAGCGTGAGTG	60.873	20	TCATTCTTGTAGAACCCGGC	60.074	20	191
SIP794	p3	(TCA)6	18	TTCCAGCCCTAATCGAACC	60.021	19	AATTCCGCCTCGAGATTTG	60.163	19	190
SIP795	p3	(TTG)16	48	TGATGGTCTTGGTCTGTAGGTCT	60.045	23	TCACAACAATTTTGCGTGGT	60.011	20	179
SIP796	p2	(AG)9	18	GGCTATCCGCCCATTAAAGT	60.3	20	CACTCACCACCAGCTCTCAA	60.022	20	267
SIP797	p3	(TCT)6	18	GGTCTGGACCCAGTCAAAGA	60.088	20	GAGAGGAAGGGGAGACGAAG	60.328	20	223
SIP798	p3	(CAC)6	18	CAGCCAGAATTTGGCAAGAC	60.776	20	TGATGATGCTAAGCCAAGAGG	60.359	21	239
SIP799	c	(CT)12acttcgtctgctgtgctgtgctgttgtatacagccagcttctgtcattctattgccctt(GAA)6	101	CCGAAGGGGGACTCACTAAT	60.319	20	TCTGGTGGAGTGGAGAGGAG	60.388	20	236
SIP800	p3	(TTC)6	18	CTGCAAGACTGCAACCAAAA	60.027	20	TGTTCCCTAGGAAAGGAGGG	60.426	20	215
SIP801	p3	(AGG)9	27	TCTCTGAAGAAGCTGGCGAT	60.24	20	ATCATCCTCCTCCTCCTCGT	60.035	20	147
SIP802	p2	(TC)9	18	TGAAACCCGGAGATTTGAAG	60.044	20	TTGAACAGCTGCACTTCTGG	60.175	20	181
SIP803	p3	(CGC)7	21	CAGCTAACCCCCTTGGATTT	60.312	20	TCCACCTCCTTCACAGGAAC	60.088	20	253
SIP804	p5	(AGATC)5	25	TGCAGCTTGGGCTACTTTTT	60.018	20	TTGCTGAAACTTGGGCTACC	60.249	20	235
SIP805	p3	(AAC)8	24	CAGCCAACATCATCATCAGG	60.072	20	CCAGCAAGTGCTTTCACCTT	60.431	20	228
SIP806	p3	(TAG)6	18	AGGGGGACAAAATCGATAACA	60.548	21	AAGGTCACCCATTGCATGAT	60.203	20	279
SIP807	p3	(TTG)6	18	CTTCCTCAACGCCCAGATAA	60.206	20	CACCGGACTCGCTTATCACT	60.277	20	248
SIP808	p2	(TA)11	22	AAACCAGCGAAGCAAAGCTA	60.152	20	CAGTGGCAGCTTGATTGAGA	60.136	20	112
SIP809	p3	(AGG)6	18	CAGTGGATCACGCAATGAAC	60.12	20	GTCCAACAGTACGGCTCCAG	60.711	20	123
SIP810	p2	(AG)10	20	TCTCCTCAGCTACGCCTACG	60.689	20	TATCTGAGACTTCCCCACCG	60.065	20	205
SIP811	p3	(GAA)12	36	GTTGCCACAGTGTGTCTTGG	60.203	20	TTCCTCCTCCTCCTCCTCAT	60.149	20	178
SIP812	p2	(TC)9	18	GCCCGCCATAAACTACAACA	60.886	20	GGCATAGCCCATAGGAGTCA	60.059	20	210
SIP813	p2	(TC)14	28	CCCTCACAACAAACCCGA	60.5	18	AGCTCCAGCTTTACGACCAA	60.015	20	242
SIP814	p2	(CT)14	28	AAAACCCTTCTCTTCTATCTATGCAA	60.048	26	CTCATCAGCATTGTTGCCTG	60.413	20	118
SIP815	p3	(GAG)6	18	ACGACCCGGAGATTTTAACC	60.187	20	GTCCGGGGATGAAATTGAC	60.127	19	194
SIP816	p3	(GAA)6	18	GGGGGAATTCGATTTGAGAT	60.096	20	GCAAAATCTACCGCGTGTTT	60.138	20	217
SIP817	p2	(AG)9	18	GAGAGAGAGCTCTGCGTTCAGT	60.478	22	TGAACCAGTTTCAGCCATCA	60.24	20	244
SIP818	p3	(GAA)6	18	ACTGTGATTGCAGTGCTTGC	60.064	20	TATCCTCCACCCAAATTCCA	60.126	20	231
SIP819	p3	(ACC)7	21	TTGGCCCCATATTAGGAACA	60.146	20	CGCCTAAAAAGAGTGGCAAG	60.011	20	237
SIP820	p3	(TCA)6	18	TGGGAGGCATACTGTCCATT	60.34	20	ATCCTGGAATGGTTCTTCCC	60.133	20	267
SIP821	p3	(TGA)6	18	GCTCTGGGTCAATACTGGGA	60.073	20	CAGTCCAACAACACCCACAA	60.454	20	278
SIP822	p2	(AG)11	22	TGGAATCGGAGATGGAGAAG	60.15	20	CCGCAGCTTGAGACATTTTT	60.386	20	257
SIP823	c	(CGA)7ccccctgctcctttccctctgcggcagcgag(CGA)6	70	ATATAAAATCCGTCCGGCGA	61.489	20	GCCGCAGAGGGAAAGAAG	61.025	18	263
SIP824	p3	(ATG)7	21	AGTGGAAATGGAGGAGGAAGA	60.059	21	GAACCATGAGGTGGAAGTGC	60.52	20	177
SIP825	p3	(GGC)7	21	CCGCAATGATGATGATGAGA	60.596	20	GGTGAAACAGGTAGGGCAGA	60.111	20	207
SIP826	p2	(CT)9	18	CTGAAGGCAAGGCAAGAGAG	60.269	20	CCATTTGTTGAATTGGGAGG	60.162	20	108
SIP827	p3	(ATT)6	18	AAACCTCGATGGTGATGAGC	60.081	20	AACCCCACTATTTTGTTTTCTTCTC	60.149	25	194
SIP828	p2	(GA)9	18	TTGTTGAACCTTTTGTGCCA	60.127	20	CTGCCGCTACAAGGACTCTC	60.156	20	114
SIP829	p2	(AT)10	20	CAGCAATGGCTTCTTTGATTCT	60.741	22	GTATTCTCCTCAGGCAGGGG	60.979	20	280
SIP830	p2	(TC)9	18	GGGCTTCTGTTATTCGACCA	60.074	20	AGTACTGCCCAAACACCACG	61.005	20	192
SIP831	p3	(AGA)6	18	CCATGGAAATGGAAATGGAA	60.502	20	GTTCGGGGGAGTTTATTGGT	60.053	20	246
SIP832	p3	(GAA)9	27	TGAAGAATCCGAAGAATCCG	60.148	20	AATCCGTACTGCACACCCAT	60.263	20	260
SIP833	c	(GA)10agcagacacagcgcaggaaagctcagtgggtgtggccttttatgggg(GA)9	85	GTATAGGCGTGCGGTTGTCT	60.162	20	GCGGCACACTGCTAATTTTC	60.782	20	278
SIP834	p3	(CGC)6	18	ACGTTCCCCAATTATGGGTT	60.299	20	GAGGTTGAGGTTTAGGGGGA	60.298	20	275
SIP835	p3	(GAA)7	21	CAACTGTGCGTCATAATTTTTCA	60.048	23	CTGCAATCCTTGCTCCTCTC	60.096	20	134
SIP836	p3	(GAA)7	21	TGAAAGCAACTGTGCGTCAT	60.459	20	CTGCAATCCTTGCTCCTCTC	60.096	20	140
SIP837	p2	(TC)23	46	TGATAAAGGTCTGAAGGCCG	60.206	20	AGAAACGGTAATCCGAGAAACA	60.001	22	261
SIP838	p3	(TTC)6	18	GAACCACCGCCAATTTACAG	60.365	20	AAGCAATGCCTCCAACAAAC	60.118	20	118
SIP839	p3	(GAA)6	18	AAGCAATGCCTCCAACAAAC	60.118	20	TCAGGAGGTGGAGAAGATGC	60.349	20	139
SIP840	p2	(GA)9	18	AATTGCCGAAACCCTACCTC	60.32	20	TGAGAAGCTGCTCTCCCATT	60.096	20	121
SIP841	p4	(CTTC)5	20	TTCCGTGAAAATTCGTAGCC	60.074	20	CAAAACCGTACAGGAACCCA	60.776	20	216
SIP842	p4	(AGAA)5	20	CAAAACCGTACAGGAACCCA	60.776	20	CGCCACTCATAAAAAGCTTCA	60.382	21	216
SIP843	p2	(AC)9	18	AAGTGTCGCGAATCCTTGAA	60.776	20	TCATCAACAAATGCAATGCC	60.476	20	250
SIP844	p2	(GT)9	18	GCAGAGGCTAAGCACCAGAA	60.678	20	GTACACAACCGAACCCGAAC	60.277	20	263
SIP845	p3	(ATC)6	18	CCACCTTAGCTCATCCCTTTC	60.082	21	CAGCCAACAGAGCAAACAAA	60.027	20	190
SIP846	p2	(CT)10	20	TGCAGTGGATACAGGAGCTG	60.008	20	AGAAGGCACAAGTGGTGAGG	60.298	20	205
SIP847	p3	(ATA)6	18	GCCATGAAACTCAAAGACCG	60.636	20	TCCAGAAGTGGCTTGCTTAAA	60.004	21	217
SIP848	p3	(AGT)6	18	AAAGTGAAAGCAATGGGGGT	60.723	20	TAGCAATTCTCACACAGCCG	60.011	20	123
SIP849	p3	(AAC)6	18	CCTCAGAAACCTCAGTCCGA	60.377	20	CCTTGCATCTTTTGGCATTT	60.074	20	244
SIP850	p3	(CGG)7	21	ACCGAAGAGCAGTGACGACT	60.057	20	CCGTCCGATTGGTAAGAGTG	60.508	20	267
SIP851	p3	(TCT)7	21	CTGGTTTTGGGGCTGTAATG	60.357	20	TCCCTTTTGGATAATCTGTTGG	60.177	22	255
SIP852	p3	(AGC)7	21	TCAGCACACTAAAACGCGAC	60.058	20	AGAATGACGACGAAAGCACC	60.263	20	273
SIP853	p2	(GA)23	46	ATCGACACTGAAGGAGGTCG	60.261	20	TGATAAAGGTCTGAAGGCCG	60.206	20	263
SIP854	p3	(CTC)6	18	TTCCATTTCCATGCACCTTT	60.309	20	GGCCAAGTTGTCTTTGGTGT	60.012	20	161
SIP855	p3	(GAA)9	27	ATCCCCTCAAAAATCTTGGC	60.265	20	GGCTTCAATGATAGCGGAGA	60.318	20	256
SIP856	p3	(GGT)6	18	CCGTTATGCTAGCCGTTCAT	60.117	20	TGCTCCTCCAGACCCATATC	60.034	20	202
SIP857	p3	(TTG)6	18	GATATGGGTCTGGAGGAGCA	60.034	20	GCGGATGATTCCACCACTAC	60.348	20	203
SIP858	p3	(TGA)7	21	GCCAAAAAGGCTATGGACAA	60.074	20	ATGGGTTTGGGGAAAACAGT	60.455	20	147
SIP859	p3	(ATC)6	18	CTTTGGAAGTGGTGGGATTG	60.345	20	GCATGAAGTGAGGATCACCC	60.484	20	251
SIP860	p3	(TCA)7	21	CAGCAGCAGCTGAATCTTGA	60.436	20	TTCAGGCATGGGATGAGTTT	60.461	20	246
SIP861	p3	(GAA)6	18	CGATTCAGCAGATTTGACGAT	60.228	21	CGGTGACGGTTCTCAGATTT	60.111	20	267
SIP862	p3	(GAA)9	27	TTGGAAGGGATATGCAGGAG	60.029	20	CCCCTTGTCGTCACTCCTAA	60.103	20	149
SIP863	p3	(ATA)10	30	AGAATTCGAAGCTGCAGGAA	60.096	20	AGTGTGAGCCATCATCACCA	60.121	20	104
SIP864	p5	(GAAGG)5	25	GTCCATGGATGGATGGAGAA	60.692	20	GCGATCAATTCCAAGGAAGA	60.155	20	236
SIP865	p4	(TCTG)5	20	TTCAACATCTGATAGGCAGGC	60.228	21	AGATCGAGCACAGCGTCTTC	60.71	20	238
SIP866	p3	(TTG)6	18	AATGCGTGCTCATATCCTCC	60.066	20	ATGTTGTTTCCACCGGGTTA	60.088	20	147
SIP867	p3	(ACC)6	18	CCAAGACCTGCCCCTATTTT	60.312	20	CATGCCCACACTACCAACAG	60.025	20	268
SIP868	p2	(TG)9	18	AATACCTAAACGCCAACCCC	60.075	20	GGGGGATTATAGCCGGAAA	60.96	19	184
SIP869	p4	(TTTG)5	20	GATGCAAAGATTGGGCAGTT	60.081	20	ATGGCCACAGAGAACATTGC	61.078	20	191
SIP870	p4	(AATT)5	20	ACGAGTTCACGGTTACCCAG	60.028	20	TCTCCGACGAAGCCATTTAC	60.214	20	219
SIP871	p2	(GA)9	18	GATGGGAACGAGAAAGACGA	60.195	20	CTGCAGCCCATTTTCATTTC	60.585	20	222
SIP872	p3	(TAA)6	18	GTTGCCAAATGGTGGACAGT	60.823	20	CCTATCTTCATCCCCTCTCTTTTT	60.305	24	264
SIP873	p2	(CA)10	20	GCTTTGCGCATACAACAATG	60.281	20	TCGTGGGCATTGAGATAACA	60.073	20	272
SIP874	p4	(CATG)5	20	TCCATTTGAGCCATGCATAA	60.035	20	TTGTTCCCACCTCCTAGCTG	60.246	20	133
SIP875	p2	(GA)9	18	CTGTCGAGGTTCGATTCCAT	60.073	20	TTGGTTTCCTCTGTTTTGCAG	60.269	21	183
SIP876	p3	(CCT)6	18	GCGTTAAATGTTAATCGCCAGA	61.294	22	ACGGAGAAGGAGAGATGGGT	60.073	20	137
SIP877	p3	(CAG)6	18	CTTTGATGCCTCCTGGGATA	60.029	20	GCTGGGACATATCAGGGAGA	60.034	20	207
SIP878	p3	(TGC)7	21	ATTATAGCATTTGACGCCGC	60.089	20	GTTTGATGGCAACGCAATCT	61.043	20	205
SIP879	p3	(CTT)6	18	CACCGCTCATTTCAAAATCC	60.448	20	TGCTCACAGATTTGCACACA	60.029	20	260
SIP880	p4	(AGAA)5	20	CCAAAACTCCGAAGGATCAA	60.044	20	CAATCACTTCCAGTAAAAGCGAC	60.176	23	228
SIP881	p3	(GAA)7	21	TGCAGATCTTGAGCTGTTGC	60.296	20	CAGAGCCATCCCATTCAAGT	60.073	20	170
SIP882	p2	(AG)9	18	TGCTTGGGTCATTAAGGAGG	60.066	20	CGTGGCGTAGTCGAAGAAAT	60.27	20	257
SIP883	p3	(GAG)8	24	GGAGGAGGAGGAGATAGAGGAA	60.165	22	TTTGTCTGCTGCTTCTGCAA	60.865	20	226
SIP884	p3	(GAA)6	18	TGTTACTCACTCCGCCTTCC	60.255	20	GAGCTTTGCGGTTGTTGAAT	60.257	20	256
SIP885	p3	(AAC)7	21	AGATGGCCAAGGGAAGAAGT	60.074	20	TTTCTCCTTGCACCTTTTGG	60.22	20	186
SIP886	p2	(TC)10	20	CTACAATCGCTTGTGGCCTT	60.27	20	TCTGCGTGCAGTTGAAAAAC	60.035	20	226
SIP887	p3	(ATA)7	21	ATTCCTATCCAGGCAATCCC	60.117	20	TGGGGAACAGAGTAAGCACC	60.111	20	149
SIP888	p3	(TCA)6	18	ACGACGGTGAAGAGTGAAGG	60.298	20	TCAAAGAGTTGTCACCAGCG	60.025	20	139
SIP889	p3	(GGA)6	18	GGCAGTAAGGCAGGCTGTAG	60.037	20	TCTTGCCCATGAATCAACAA	60.049	20	261
SIP890	p3	(TGA)11	33	GGGGATGACAAAGGAAAACAT	60.046	21	GTCGCTGCCTCAGTTTTTGT	60.44	20	257
SIP891	p3	(CCG)6	18	GGACGCGATGAAATGAGAAT	60.043	20	TCCATTGTCATTGGCTGAGA	60.201	20	247
SIP892	p3	(CTT)6	18	AAGTGGATGCTTCAGGTTGG	60.111	20	TGGGTAGGCAAATAAACCCA	60.181	20	219
SIP893	p3	(TCT)8	24	CTGGCCTGTTGAGGTTGTTT	60.149	20	ATGAAGAAACAGAGGGCCG	60.203	19	213
SIP894	p2	(AT)9	18	CGAATCGCAGATTCCTTGTT	60.214	20	AGCGGTGTAACATCGTTTCC	60	20	204
SIP895	p2	(CT)9	18	ATTTCTTTTTGCCGCCTTCT	60.204	20	ATTCTTTATTTGCATGCCGC	60.068	20	218
SIP896	p2	(AT)9	18	GAGGTGAACGATGGCATTCT	60.081	20	AGCAGCAGGCTGTACTTCTGA	60.349	21	276
SIP897	p2	(CT)9	18	CCCCCTAGCTCCATCTTCAT	60.422	20	AATTTTGGAAGCAATCGTGC	60.081	20	219
SIP898	p3	(TCA)8	24	TGGGCAACTCATCTTCATCA	60.201	20	AGGAGGAGGAATTTACCCCAT	60.028	21	174
SIP899	p3	(TCA)6	18	ATGCGAGCCAACTCTGATTC	60.37	20	AAATTGAGCAACGAAAACGG	60.11	20	271
SIP900	p3	(GAA)6	18	GAAAACCCAGACTGGCAAAA	60.088	20	AAACCCTAGCCCGTACCAAC	60.242	20	134
SIP901	p3	(TTA)6	18	CAACGGACAGATCTCGGATT	60.073	20	TTCACGTTACAAAATCTCCTGACA	60.904	24	196
SIP902	p4	(AGGC)5	20	TTCGGAGAACCCAACTGGTA	60.486	20	ATCTGTCCACTTGCTCTGGG	60.261	20	166
SIP903	p3	(TTA)6	18	TACATCCACTCAGCACCGC	60.857	19	CCAAAATGCCCTTCTCAAAA	60.046	20	156
SIP904	p3	(CAG)6	18	TGGGGTTTCAATGCCTTCTA	60.439	20	GCTGCATCTGTTGTTGCTGT	60.064	20	272
SIP905	p3	(TGC)6	18	GCTGCATCTGTTGTTGCTGT	60.064	20	TGGGGTTTCAATGCCTTCTA	60.439	20	272
SIP906	p2	(TA)28	56	TAGGTATTTCGCTTCGTCGC	60.364	20	GTCGGTGAAGATCTGGGAAA	60.05	20	239
SIP907	p3	(GAT)6	18	CAAGCGCTCAAGGTTCTAGG	60.147	20	TGCTCATCATCATCATCGCT	60.348	20	235
SIP908	p3	(TGA)6	18	TTGTTTCAGACGGGAAAGGA	60.605	20	TTTCCTCCTCTCTGCCTCTTC	60.081	21	211
SIP909	p3	(TCA)6	18	AAGTGCGAGCTGTTCCATCT	60.02	20	TGAAATCTGAACCCAGGAGG	60.042	20	266
SIP910	p2	(TC)9	18	CATCACTGCTCCAAAACCCT	60.111	20	AAGGGGAGAGGGGAGATAGAG	60.04	21	162
SIP911	p3	(TCT)6	18	TGGGTGCCAATCATCTTTTT	60.309	20	CAAAACGGAAGGTCGAATTG	60.472	20	222
SIP912	p3	(ATA)7	21	ATATGTGGGTTGGGCAGTGA	61.188	20	AGCCGAAAGTGGGTTTTGA	60.621	19	155
SIP913	p2	(AG)11	22	AAGGCGTTCCCAATTTCTCT	60.074	20	AAACCGACCCTTCTCTTTGG	60.467	20	212
SIP914	p5	(GTAGA)5	25	GAGGCATTGGCATATCTCGT	60.066	20	TGATCATTTTGTTTCCCCGT	60.17	20	102
SIP915	p5	(GATGA)5	25	ATCACGGGGAAACAAAATGA	60.17	20	CCCTCTAGCTGCTGAGTTGC	60.299	20	238
SIP916	p3	(ACC)6	18	TCAAACGGCGGAGATAATTC	60.038	20	TGATCGTTTGAAGGAGACCC	60.05	20	191
SIP917	p3	(GGT)6	18	TGATCGTTTGAAGGAGACCC	60.05	20	TCAAACGGCGGAGATAATTC	60.038	20	191
SIP918	p2	(TA)20	40	TGCGACTTTATAAACCAACGG	60.007	21	CTGCTTGAATGAGGCTTTGAC	60.008	21	258
SIP919	p2	(CT)9	18	ACGGCGTTTACCAGTCAGTC	60.179	20	GCAAGATCGAAGGTATCCGA	60.177	20	239
SIP920	p3	(AGA)7	21	AGAGCAAGCCTCTCCCTCTC	60.238	20	AGAGCAAGCCTCTCCCTCTC	60.238	20	279
SIP921	p2	(AT)10	20	CAGGGGTGGATGGATACAGA	60.737	20	CTACCATGGAAGCAATTTCCC	60.678	21	280
SIP922	p3	(GAC)6	18	CTTCTTCAAATCGGAGAGCG	60.088	20	CGCCGATATGCTACAGGATT	60.081	20	217
SIP923	c	(TGA)12tggtcgtgatgctgatggtggtggtagtgatgctgatgatggtggttgtgacgctgatgattatggtgatggtgattc(TGA)12	150	TGGTTGTGACGCTGATGATT	60.12	20	ACCACTACCACCACCACCAC	60.608	20	223
SIP924	p3	(TGG)6	18	CGGTTTTGGTTTTGGTTTTG	60.228	20	CCTAGCTCGCTCCTTGTGTC	60.156	20	161
SIP925	p3	(AGC)6	18	GCTGGCAATAATAAGCAGCAG	60.02	21	GGCTTTGTTGTAGCCCAAAA	60.11	20	226
SIP926	p3	(GCT)6	18	GGCTTTGTTGTAGCCCAAAA	60.11	20	GCAGCAGCAAATAGATCCAAA	60.358	21	212
SIP927	p4	(TGGC)5	20	AACTTAAATGCGATGCGAGG	60.23	20	AGAATTCAAGCTCCCCATCC	60.41	20	266
SIP928	p2	(CT)10	20	AGGAACACCATGCACAACAA	60.008	20	CATCTCACGCAAACACCAAC	60.16	20	154
SIP929	p3	(ATA)7	21	CCCAAATTGAAATAAGGGGG	60.353	20	GTGGAAGTGAAATTCCGTGG	60.353	20	241
SIP930	p3	(ATT)6	18	AGCCCTGCTCACTTGTCCTA	60.012	20	GGCATCCATTATTTAACTATACACTCG	60.365	27	272
SIP931	p2	(TC)9	18	GCTGCCATTTCTGCTCAACT	60.547	20	CATGGAACGGAAACCCATTA	60.555	20	223
SIP932	p2	(AT)9	18	AGCCTCCTTCGAAGCAAAGA	61.521	20	ATGGCTACAACAGAGGGCAA	60.657	20	178
SIP933	p2	(TA)9	18	ATGGCTACAACAGAGGGCAA	60.657	20	AGCCTCCTTCGAAGCAAAGA	61.521	20	178
SIP934	p3	(CCG)6	18	ATCATGAAGATCAGCCGTCC	60.042	20	AAACGTCGGCGAACATAAAC	60.003	20	121
SIP935	p4	(CTAT)8	32	ATCTGCCTGCAATTTCCATC	60.043	20	TAAGTAAACGAAGACGGGCG	60.257	20	199
SIP936	p4	(GATA)8	32	TAAGTAAACGAAGACGGGCG	60.257	20	ATCTGCCTGCAATTTCCATC	60.043	20	199
SIP937	p3	(GAG)7	21	AGGAGGCTGCTTTGAGGAA	60.081	19	CCTTCCTTCCCTTTCCCTTT	60.755	20	141
SIP938	p2	(TC)9	18	AGAAGAGAATGCGGAGGGAT	60.176	20	TGAGCCCAAGTCCGAAATAG	60.206	20	230
SIP939	p3	(TCT)9	27	CATCTTCCTCTTGCTGCCC	60.898	19	AAAAACCGAACCTTTACGGG	60.21	20	181
SIP940	p5	(TATTT)5	25	GCACCAAATGGAAGCTGAAT	60.081	20	TGCATCATTATACCTTCCCAATC	60.055	23	219
SIP941	p5	(AAATA)5	25	TGCATCATTATACCTTCCCAATC	60.055	23	ATTTACACCCAAGGTCGCAA	60.365	20	168
SIP942	p4	(TTAT)5	20	TTTGGTTTGCAACTTCTGAATG	60.145	22	GGGCCGCTACCCTCTCTT	61.665	18	209
SIP943	p3	(AAC)6	18	AATTGGGACTCAAAAAGAGCAA	60.109	22	TTCGATTTTGGGATCTGAGC	60.155	20	246
SIP944	p2	(AG)11	22	GGAGGCAGTGCAGAAAAGAG	60.134	20	ACCACCCAGCTGAACAAAAG	60.149	20	279
SIP945	c	(AG)9g(GA)10	39	ACTCTGCACTCTGGCGTTTC	60.599	20	ATCGTCCAAGTCAAAGCACG	61.236	20	257
SIP946	p3	(TCT)6	18	TAATCCACCGCAGAAACACA	60.111	20	GGCGGTGAAGATGGTATTTG	60.331	20	226
SIP947	p3	(AGA)6	18	GGCGGTGAAGATGGTATTTG	60.331	20	TAATCCACCGCAGAAACACA	60.111	20	226
SIP948	p4	(TTTA)5	20	CTCTGCCCAACACCAACTTT	60.149	20	GAAGAAGAAGACTTGGGGGC	60.19	20	245
SIP949	p3	(TTC)6	18	TGTTCCTGAAGGAAGTTCGG	60.224	20	CAACTCTCTTCCCTCCCTCC	60.186	20	271
SIP950	p3	(CCA)7	21	GCGGGTGATTTAGTAGGGGT	60.208	20	CATGCCCACACTACCAACAG	60.025	20	169
SIP951	p3	(AAC)7	21	CATTTGCTGCAACCATGAAG	60.257	20	TTCTCTCGATTGCGCCTACT	60.118	20	192
SIP952	p3	(ATA)8	24	GCAAAAGAGCACCTGAAAGC	60.14	20	TGGCCCCTATGATGGAGTAA	60.288	20	231
SIP953	p3	(CCG)6	18	TTCAAAAAGCCTGAAATGGG	60.046	20	TTGGATCTTCCCGACAACTC	60.05	20	258
SIP954	p3	(CTG)6	18	CCAATTTGAGCGGAGAATGT	60.074	20	AGGGCCTGAAAATGGAGACT	60.074	20	259
SIP955	p3	(GAA)7	21	GTTTCTGTTTGGTTGCCGTT	60.015	20	AGCTAGGCCATTGCATGAAG	60.374	20	226
SIP956	p3	(GCC)6	18	AGGAACGTGTCCCAATTTCA	60.353	20	CGAGTAGGCTAAGTCGACGG	60.03	20	271
SIP957	p4	(GAGG)5	20	TTTGGGTCATTTGAACTGGAA	60.329	21	TAAACCTGCTGCTCCCAGAC	60.397	20	172
SIP958	p2	(AT)10	20	GAAGCTCTAACCACAAGGCG	60.015	20	AAACCAGCGAAGCAAAGCTA	60.152	20	219
SIP959	p2	(GA)10	20	CTGGAGTGTCTCCGGCTTAG	60.005	20	TCCAGCGCCATAGAAGAAAC	60.352	20	237
SIP960	p4	(AATA)5	20	ACGATTGGTTCGCAAAACTC	60.118	20	CGGACTCCCATTTTCTCCTT	60.434	20	204
SIP961	p2	(AG)13	26	GCGCTGGCGATGTATAATG	60.216	19	CCCTTTCTTGGAGACTTCCC	60.045	20	117
SIP962	p2	(GA)14	28	CCGAAGGTTGTCGAGGTCTA	60.246	20	CAGTGCGTCCCATTTCTTCT	60.255	20	231
SIP963	p2	(TC)9	18	CATTTCACAATTGCCTGTGC	60.119	20	AAGGCAAAGGGGTAGAGCAG	60.753	20	254
SIP964	p3	(ACT)6	18	CTCGGTCATCCCTCGTTTTA	60.066	20	CAGTAGGCAGTTGCAGGACA	60.049	20	100
SIP965	p4	(GATT)6	24	TTGATGCGAATCGTTGTTGT	60.119	20	AGAGACCCTTCCCTTTCCAA	60.045	20	220
SIP966	p3	(TCT)7	21	CATCTTCCTCTTGCTGCCC	60.898	19	TTCTTCTGGTTTTTGTGCCC	60.088	20	105
SIP967	p3	(TCT)9	27	GACATTCAACCCGAAAATCG	60.309	20	CCAGCCATGATATGGGGATA	60.511	20	272
SIP968	p2	(AT)12	24	CCTTGACTCACAATTGCGCT	61.375	20	TCACACATGTAACAAGGCCAA	60.019	21	241
SIP969	p3	(TTC)6	18	CCCCTTCCTCAACAGCAATA	60.066	20	AGATTTGGGAGGAGAGCTGC	60.873	20	235
SIP970	p2	(CT)9	18	TTTCTGGTTTCAGGCCATTC	60.051	20	AAACGGCAAAGCATTGAATC	60.081	20	263
SIP971	p2	(TA)20	40	GGAGGGTAAGGTATTCTTCCCA	60.533	22	TGCGACTTTATAAACCAACGG	60.007	21	256
SIP972	p4	(TTAT)5	20	AGGCGAAACTACTGAGCAAAAG	60.075	22	GACTTGAACGAGAAACCCGA	60.232	20	130
SIP973	p3	(AAT)7	21	GAATGGCTTTGTGGAGGAAA	60.051	20	CCAGTTCCCGGTCTAGTTCA	60.103	20	278
SIP974	p2	(AG)9	18	ATATCCACCGTCTGTCGCTC	60.104	20	GTTGCTCACTCTCCTCAGCC	60.143	20	271
SIP975	p3	(GAT)6	18	TAAAGGTTCCCACGCTTTTG	60.103	20	GAATTCAGCATTCCCAGTGC	60.613	20	167
SIP976	p2	(AG)9	18	CAGCTTCCGAAATACAGCGT	60.407	20	CCCGCTCCATCTTCATTTT	60.021	19	168
SIP977	p3	(TTC)6	18	TTGATCTGGTTCAAATTTCGC	60.067	21	TGCAGATCTTGAGCTGTTGC	60.296	20	265
SIP978	p2	(AG)9	18	TCTTGGTCTTGGTGTGTGGA	60.129	20	GTGCCCTTCCAAATGAGAAA	60.051	20	272
SIP979	p3	(GGT)6	18	GCTATGGCCCTCATCAAGAA	60.177	20	GTCGAGAGATTCCCATGACG	60.622	20	268
SIP980	p3	(TTA)6	18	AACCCATAAGCGATGGACAA	60.331	20	ACGTACGAAAGGTTTGTGGC	60.037	20	155
SIP981	p3	(GCT)6	18	GATAGTCTTCCCTCCCGAGC	60.176	20	CACAACAACTCCGCTTCTGA	60.025	20	249
SIP982	p3	(TTA)10	30	CACATGTACAAGCTCCACCG	60.175	20	AAGGGGATATCGATGGATGG	60.872	20	257
SIP983	p5	(GAGAA)8	40	GGGAAGAAAGATCACTGGCA	60.195	20	AAACTTTCAGAAACCTAGTTCACAAGA	60.13	27	174
SIP984	p2	(AT)19	38	TGGCAGGATTTTGAATGCTT	60.585	20	CTAGTCGATCACAGCCCCAT	60.096	20	254
SIP985	p2	(AG)13	26	GAAAGAGAGAAAGGCAAAGAAGC	60.14	23	GACTCGCCGGAAAATCAATA	60.038	20	180
SIP986	p2	(TC)10	20	TTTCACCTCTCCCCCTATCC	60.264	20	TCCCTAAAAAGTTTTGCTGCAT	60.128	22	217
SIP987	p4	(CACT)5	20	TGCATCTTATGCTTTTGCCA	60.356	20	GCGAGGCTGTATTTTGGTGT	60.14	20	256
SIP988	p3	(GAG)6	18	TGATTAAATCCTGTCCCCCA	60.126	20	ACACCCTTTCCAAATCCTCC	60.169	20	249
SIP989	p5	(TCTGC)5	25	TGGGCAAAGGAGTTTGATTC	60.051	20	TTAATGTTGGAGGCTGGAGG	60.066	20	184
SIP990	p2	(TC)10	20	TCCTTCATGTTTGGCCATTT	60.309	20	TAGGGTTGAAGAAAAGGGGG	60.284	20	274
SIP991	p2	(TA)10	20	CGGTAGGAAGCTACGGTTCA	60.262	20	CCCTCCACTCAACAACAACC	60.399	20	273
SIP992	p2	(CT)10	20	TTTGCATTTCATCTCCGAGC	61.258	20	CGCTTCCCATATGGATCAAC	60.296	20	253
SIP993	p3	(TAA)6	18	TTTAAATGATAAAAGACGAACGGC	60.658	24	CCAGGGCTTTGACTGAAGAA	60.366	20	279
SIP994	p3	(TAT)6	18	ATGTCAAAACCTGGCAAAGC	60.118	20	CCAGTCATGAGTGTGGCTTG	60.309	20	192
SIP995	p3	(TCT)6	18	AGGAGATAGCAGAAGGCGGT	60.37	20	ATTAAACTGCGCCGCATTAC	60.123	20	158
SIP996	p2	(AG)9	18	CATGGCTAGGGCTCAGGATA	60.192	20	TCTGCCAGTCAAGAGTGTGG	60.022	20	186
SIP997	p2	(TG)16	32	TCATCCCCTTGAGAACTCCTT	60.059	21	GAGTCAATGCATGGTGTTGC	60.128	20	158
SIP998	p3	(AAT)8	24	GAACAAACAAAACCCACGCT	60.015	20	TTCACTTATCATAATTTTCGCATCTG	60.675	26	110
SIP999	p3	(TTC)6	18	TCCTCCATGGCCACTACTGT	60.533	20	GCGGATTGAAGAAGAGAGCA	60.624	20	151
SIP1000	c	(AT)24(GT)14	76	AGCACAATGGATGTTGTAGCC	60.015	21	GGATGATGAATTAATGGCCG	60.117	20	274
SIP1001	p2	(AG)9	18	CAAATTTCACGTAAGGCAAACA	60.034	22	TTGCATTCTTTCCTTGGTCC	60.051	20	238
SIP1002	p2	(CT)9	18	GAATTGTGGATGGGAGTTGG	60.173	20	TTCTAGGCTCCATTGCTGCT	60.118	20	198
SIP1003	p2	(AG)14	28	CAGTCTGACACCCATTGCAC	60.162	20	TTTGAACGCCGAAAATAAGC	60.205	20	167
SIP1004	p3	(AGA)6	18	GGAGAAGAAAACCGCATTGA	60.192	20	GCAAACCAGGCAAGAAAAGA	60.365	20	148
SIP1005	c	(TATG)5gttgagtaaataaatggaaggaataaacttggcagcagaagaagagacatatggggatagcatagcagtgaaagtgagtcccctttcttttctctccccc(CAGAAT)5	150	CCAGCAAAATCAGACATGCTT	60.264	21	TTGTAATCCCTCCCTTGCTG	60.066	20	273
SIP1006	p3	(CTT)6	18	TGGCATTCCACAAACAAGAA	60.088	20	CAGCTCCCTCTTCCACTCAG	60.127	20	257
SIP1007	p2	(AG)15	30	TTTCTCCAAACAAAATCCGC	60.053	20	TCCACTCCACCCATCTCAGT	60.527	20	171
SIP1008	p3	(AAT)6	18	CCAACCCTAGCCCTAGCTTC	60.221	20	CAGATCAGGGGACCAACATC	60.326	20	246
SIP1009	p3	(TTC)6	18	AACTTGCCCCTCCTCTGATT	60.074	20	CGCTAGGAGTTGGGAAGTCA	60.388	20	164
SIP1010	p3	(CCG)6	18	CTTGTGAACACAACCACCCA	60.454	20	CCGAACTCGTCGCTGTAGAT	60.419	20	253
SIP1011	p3	(CTT)6	18	TCATCATTCGCCACTCTCAA	60.353	20	ATTCTCTGCTCCCACCACTG	60.261	20	148
SIP1012	p3	(TAT)6	18	AGATGGTAGCCACGTGAAGC	60.285	20	ACAATGCCCAACTATTCCCA	60.192	20	145
SIP1013	p3	(CTT)12	36	GACAACATTCCATCAACCCC	60.034	20	AACCCTCTTCTCCCAAGCTG	60.756	20	228
SIP1014	p3	(GAT)6	18	TTGATGGAGGAGTGGAGGAG	60.191	20	ACTAACGGCGCTTTGATGAC	60.278	20	165
SIP1015	p2	(TC)11	22	GTCCCGGATCAATCAAAACA	60.702	20	TGTTCTTTGCAGGGCTTGAT	60.776	20	138
SIP1016	p3	(GCA)7	21	CAGCTGAAGCTGATGCTGAA	60.436	20	GAATGGCCTCAAAATCCTCA	60.014	20	210
SIP1017	p3	(TCT)6	18	GAAATCTCTCTGGCACTCGC	60.104	20	ATTGGGGACCCAGAAAACTC	60.169	20	221
SIP1018	p3	(TTC)6	18	AACCCGAAAACCACACACAT	60.134	20	TCTCCAAACCCATCTCTTGG	60.042	20	250
SIP1019	p3	(CAT)6	18	AGCCCCAAAAATTGAGAAGAA	60.061	21	TGGGTGTTTATTCAACCTGGA	60.213	21	267
SIP1020	p2	(AT)9	18	GTGCCCGCTGAGAGTTTTT	60.39	19	CAGATCAGATGATGTTCTCCCA	60.073	22	253
SIP1021	p2	(AT)9	18	TGGGCTCTCCATCATATCGT	60.448	20	TCTTTAACTGCCCGTTCGTC	60.249	20	279
SIP1022	p2	(TC)10	20	TGCCACTTGACTATTCTGCG	60.011	20	TCAGATGAGAAGGTAGGCCG	60.353	20	271
SIP1023	p3	(TCA)6	18	TATCAATGGCTGACGTGCTG	60.834	20	CTCGGCAGATTGCGATTAGT	60.374	20	184
SIP1024	p2	(AC)13	26	CCCTCCACAGTTTTCCCTCT	60.48	20	TTGGTGCTAACATCACGGAA	60.111	20	246
SIP1025	p6	(TCTTTC)5	30	GGCTTGGCTAATTTCGCATA	60.192	20	GATGAGCTGATCAGGGAGGA	60.312	20	201
SIP1026	p2	(CT)9	18	GATGGAAGAAGGAACGACGA	60.195	20	CCATCGGCAGTTATCGTCTC	60.624	20	218
SIP1027	p3	(CTT)6	18	CTTCCCGAGCAAGTGATGTT	60.255	20	GTTGTCTTCCTCGGGTTTGA	60.088	20	240
SIP1028	p3	(AGA)6	18	GTTGTCTTCCTCGGGTTTGA	60.088	20	CTTCCCGAGCAAGTGATGTT	60.255	20	240
SIP1029	p3	(TGA)7	21	CTTTCCATGGAGGAAAAGCC	60.929	20	AATGAAAGTGGTGATGGGGA	60.173	20	193
SIP1030	p2	(TC)11	22	AACAGAGCCCCTTTCATCG	60.203	19	AAAGCTTCCCAGAGACCCAT	60.074	20	128
SIP1031	p5	(GAACA)5	25	AAGGAAAAACACCAGCATCG	60.11	20	CCCAATACCATTTGTCTCCG	60.184	20	252
SIP1032	p3	(CGG)6	18	TTCTCTTGTTTTTCCGGCAC	60.227	20	AATGAACGGCCAAGATCAAG	60.074	20	221
SIP1033	p2	(AG)18	36	GGAACTGCTTTGCTTTATCCC	60.089	21	GTATGGCATTGCCCTGTCTC	60.492	20	207
SIP1034	p3	(CCG)6	18	GGAATGGGTGTGATGGACA	60.172	19	TCCATTGTCATTGGCTGAGA	60.201	20	242
SIP1035	p3	(CTC)6	18	GGCCTGAATCAGTGTTTGCT	60.263	20	CCCTGTCGTCCCAGTAGAAA	60.103	20	269
SIP1036	p3	(GAG)6	18	CCCTGTCGTCCCAGTAGAAA	60.103	20	GGCCTGAATCAGTGTTTGCT	60.263	20	269
SIP1037	p3	(CTT)6	18	AGAGAGGGCATGGAAGGATT	60.037	20	ACACCACCTGGGGTTTTGTA	60.126	20	121
SIP1038	p2	(CT)9	18	TTTGTGCTTGTGGTCTGCTC	60.032	20	ACAGTGGGATAGCACTTGCC	60.142	20	122
SIP1039	p3	(CAC)6	18	GGCTAGGCCAGCATGAGTTA	60.374	20	AAGGTTCATAATACCCCGGC	60.041	20	151
SIP1040	p3	(TCT)6	18	CCAGAAGTCCTTTTGTGGGA	60.081	20	ACCACTCAACCCTGCAACTC	60.159	20	128
SIP1041	p3	(AGA)7	21	CCAAACGGAGATCCAAGAGA	60.187	20	CCGGCAGTAACTGAAGGGTA	60.125	20	165
SIP1042	p4	(TGCC)5	20	CAATCCCATGCCATCCTTTA	60.66	20	TTTGTTGCCTTTTTCCCTTG	60.081	20	228
SIP1043	p4	(ATTC)5	20	GCGAGTGGAAGGAATTGAAA	60.192	20	GCAGTAGTGGTGGTGGTGGT	60.905	20	231
SIP1044	p3	(GCC)6	18	TTACACCGGAATGCTGATGA	60.073	20	ATTCATGGCTTCCATTTCCA	60.274	20	178
SIP1045	p3	(AAT)6	18	CACACCATCAGATACGCTCG	60.287	20	GCAAACATTCACTCTTGTGGG	60.544	21	280
SIP1046	p3	(ATC)6	18	GCCGTGGAGGATGTAAAGAA	60.074	20	AAATGTTAGGCAGGCACCAC	60	20	244
SIP1047	p3	(AAT)6	18	ATCGGATCCGTGCTACAAAG	60.096	20	ATCGGATCCGTGCTACAAAG	60.096	20	267
SIP1048	p3	(TCT)13	39	ATTCCCAACCCCCTACAAAA	60.403	20	CCAGATGAAGAAGGGTGGTG	60.501	20	254
SIP1049	p4	(ATGA)5	20	GGAGGAGGAGCTTTTTCTGG	60.319	20	CTTCCGACTACACTGACGCA	60.049	20	183
SIP1050	p2	(AG)9	18	GAGAGAGACGGTGTGGGTGT	60.161	20	GCAGAACGCTAGTGAAAGGC	60.162	20	234
SIP1051	p3	(ATT)7	21	CATCATCATGGCTATGCAGC	60.213	20	CTGTGCTTTCAGCCTTCCAT	60.397	20	277
SIP1052	c*	(GAAA)8(AG)13*	57	AGCCAAGACGGCAACAATAC	60.14	20	GCGTTGTCTTTCCAGCTCTC	60.142	20	264
SIP1053	p3	(TTC)6	18	TCTCCTTGCCTCTCAGTTCG	60.668	20	GCCTGATAAGAATCCCAGCA	60.177	20	254
SIP1054	p3	(ATG)8	24	CCGTTGAGGACGAAGATGAT	60.073	20	CAGAAATGGGTGATGGGAAA	60.692	20	275
SIP1055	p3	(GAT)6	18	ATTTGGTGTGCTTCGGAGTC	60.119	20	TGCAAGATTTGTCCCTGTGA	60.24	20	262
SIP1056	p2	(TC)9	18	ATGGAAATCTGGGGAGGGTA	60.517	20	TCTTGCTTCATGCGACAGAC	60.144	20	197
SIP1057	p2	(GA)23	46	GTATCGGCGGAAGAGAGACA	60.362	20	TGATAAAGGTCTGAAGGCCG	60.206	20	190
SIP1058	p3	(TAA)8	24	TGAGGGGATCGAACTCAGAC	60.199	20	CCACCCTACCCCACATACAA	60.486	20	233
SIP1059	p3	(CAT)6	18	AGGGCACTAGGTTCCAAAGG	60.488	20	GCACTACTGCTGCAGGTTGA	60.207	20	122
SIP1060	p3	(TCC)6	18	TGAGTCTCGGCTCATCCTCT	60.096	20	GTGGAGAGAGTTGGGGTGAA	60.088	20	203
SIP1061	p2	(GA)16	32	ACTCAAGTGTGGGAGCAAGG	60.298	20	TGGGGTGATGATGAAAAAGAA	60.294	21	225
SIP1062	p2	(TC)13	26	TGGAGAGGTAGGAGAAGCGA	60.088	20	AAGCAATCAATTTCCGCATC	60.045	20	223
SIP1063	c	(TC)19c(CT)12cc(CT)9cc(CT)14	113	GCCGAGCTTCTCGTAGAGATT	60.131	21	CACGCCCACACACACAATTA	61.45	20	266
SIP1064	p3	(TGA)6	18	CAACATATCCGAACAAGGGC	60.331	20	AAGTGTGCTAGGGTAGGGGG	60.374	20	240
SIP1065	p3	(GTG)6	18	ATGAGGAGCGAATCATCGAG	60.326	20	ACCAGTCTAGTCACCACCCG	60.026	20	247
SIP1066	p3	(AGT)6	18	GGCAAGACCAGCCAAAATTA	60.074	20	CATGCAAAGTTGCTGCTGAT	60.019	20	143
SIP1067	p2	(AC)16	32	GAGTCAATGCATGGTGTTGC	60.128	20	GAGACTGGCCTGGGGAGTA	60.207	19	149
SIP1068	p3	(CGG)6	18	CAAGAACAACATCACGGCAG	60.301	20	TACATTGCCTGCTGGAATCA	60.22	20	259
SIP1069	p4	(CTAA)6	24	TGAGCAATATGTTGGAGGCA	60.22	20	GCCTCGCTCTCGTTTTACAC	60.022	20	254
SIP1070	p3	(TCT)7	21	GCTCGGCAACTTCTATGAGC	60.125	20	TCCAATGGGGTTATCCAGAA	60.126	20	151
SIP1071	p3	(GAA)6	18	AGCTCGGTTCTTACAGCGAA	60.154	20	TCGCAGATTCTTCCTCCAAC	60.34	20	164
SIP1072	p3	(AGG)8	24	GCTGGTGGAGAAAATCAGGA	60.195	20	GTTGGAGTTGAGAAGCCGAA	60.375	20	263
SIP1073	p3	(AAC)6	18	CAGCTAGGGCTTGGTGTCTC	60.012	20	TGGTTTTGATGATGCTGATGA	60.065	21	158
SIP1074	p3	(TTA)10	30	TTTGATAGAGTTGTCTTATTTGGCTG	60.077	26	TTTTACCAATAAGGACCCATCTCA	60.885	24	164
SIP1075	p3	(TTC)7	21	TCGTGTTCACGAAATGGATG	60.517	20	CCCATTATCGGGCTTTTTCT	60.272	20	265
SIP1076	p3	(GGC)6	18	CATCTTCATGTTCACGTGCC	60.12	20	TAATCATCACCCTCTCCCCA	60.272	20	235
SIP1077	p3	(TTG)7	21	GGTGGCCAGCTGATTAAAAA	60.074	20	GGAAGCAAGCAGATAGCGAC	60.125	20	176
SIP1078	p3	(GCG)6	18	ACAGCACAGGTGAGGCTCTT	60.057	20	CAAGGAGATTGAGCTCTCGG	60.088	20	162
SIP1079	p3	(TCC)6	18	GCCCAGGTTTCAGCAAATAA	60.074	20	CACCGGAGAGGAATCAAAAA	60.044	20	165
SIP1080	p3	(GGC)6	18	TTCGCTATCGAAACCCAATC	60.038	20	CACCACCACCTGATTCACAA	60.416	20	253
SIP1081	p3	(ACC)6	18	TGCTAAAATCTCCGACGACC	60.214	20	GGTGTACTCTGCGCTTGGAT	60.285	20	260
SIP1082	p4	(ATAC)5	20	TTAAACAATTGCAGGGAGGC	60.074	20	TTTACGGCGACTAAGGGTTG	60.124	20	164
SIP1083	p2	(TA)20	40	GGCCTCTTCTTCTTCCCTCA	60.842	20	TGCGACTTTATAAACCAACGG	60.007	21	243
SIP1084	p3	(TTC)9	27	GAACCCGACCAGCAGAATAA	60.074	20	AAGGCGACGAACAAACTGAC	60.299	20	208
SIP1085	p3	(GGA)7	21	AATTATCGGGCAATTGGTCA	60.153	20	TGAGCCGAGGATGGATCTAC	60.181	20	249
SIP1086	p3	(AAC)7	21	GAAGCGCTGAAAGCTGTGAT	60.688	20	CCAAACCAAACAAAACACCC	60.103	20	266
SIP1087	p3	(GAA)6	18	GCCGGGATAGTGAGCAGTT	60.233	19	AGCCCATTTCTCTTTCTTCACA	60.242	22	127
SIP1088	p3	(GTT)7	21	ATCTTCCTTCATGGGAGCCT	60.037	20	CTGGTGGAGCTTTTTAAGCG	60.011	20	234
SIP1089	p3	(ATT)7	21	CCACATGCATTACAGCAAGC	60.288	20	AAAATGACCGCTGCATTGAT	60.478	20	239
SIP1090	c	(GA)9atcattttccgccattttcatttcttttttagggttaaagaattgaaaatcactgtctgatagt(GA)9	100	ACTGCAATTCCATTTCGTGAG	60.125	21	TTGGGATCGAACTTTTCTGG	60.044	20	212
SIP1091	p3	(GAC)6	18	ACGACGAGGGAGAAGTCGAG	61.908	20	CAAGGTACTCCGTTCCCAGA	60.103	20	279
SIP1092	p3	(CGT)6	18	TCCTGCTCATCCTCCTCATC	60.312	20	TTTTCCTTGCAAATTCCTGG	60.046	20	201
SIP1093	p3	(GGT)7	21	GAAACAAGCCTGCTACCTCG	60.015	20	TAGACTCTCGCTCCCTGGAA	60.088	20	273
SIP1094	p2	(CT)9	18	GGGAGAAAGACGTGGTGAGA	60.238	20	AGAACCCTAAAGCACAGGGAA	60.116	21	215
SIP1095	p3	(GCC)7	21	CCTTGAGAACCACGGTGATG	61.513	20	TCGGTCGAGAATAATCGGTG	60.992	20	272
SIP1096	p3	(GCG)6	18	GCTTCATAGGGGCCTTTTTC	60.041	20	GGAAGCTGATCGGAAAATCA	60.155	20	101
SIP1097	p3	(GAA)6	18	TCACCTCTCATCCCACACAA	60.088	20	CACCAAAGATTGCGCCTTTA	61.12	20	279
SIP1098	p2	(TC)23	46	CTTTTGATCTTCGCTCAGCC	60.096	20	GGTTCCTGAGATCGACCAAA	60.05	20	159
SIP1099	p3	(CTT)6	18	ATTCGACGTATTCCCATCCA	60.155	20	ATCCTCAAATCACCACGAGC	60.081	20	221
SIP1100	p2	(TA)9	18	CAGTGGTAGCACCTGAAGCA	60.049	20	GCCCTTCCCGGTGTTTTT	62.151	18	225
SIP1101	p2	(TC)10	20	GGCCCTCTTGTCATAGGTGA	60.073	20	GAAATGATGGCCCAGATGAC	60.289	20	257
SIP1102	p2	(AT)10	20	CGCGGCTCTACATAATCTGG	60.752	20	GTATTGCGGGGATGCAGATA	60.827	20	155
SIP1103	p2	(TA)10	20	GTATTGCGGGGATGCAGATA	60.827	20	CGCGGCTCTACATAATCTGG	60.752	20	155
SIP1104	p4	(CTAG)5	20	AATCCCAATTCCAATATCTCCTTT	60.259	24	CGAGAAGAGCAAGGCAAATC	60.096	20	202
SIP1105	c	(TAA)6atttctt(TTA)6	43	TGGTCAGCTTGTGGGTGTAA	60.152	20	TGGTCAGCTTGTGGGTGTAA	60.152	20	273
SIP1106	p3	(ATT)13	39	CCGGTGAAGAAGCAAAAGAA	60.357	20	TGTCTCTTTCAGCTTTCGGC	60.657	20	152
SIP1107	p2	(AG)11	22	AAAAATGGGAAAGATGGTTGG	60.041	21	TGCTGATAGATGGGTGTGGA	60.072	20	266
SIP1108	p2	(GA)11	22	ATGCAATTCTTTGGGTTGGA	60.309	20	CTCGCCATTTTATCAGCCAT	60.06	20	188
SIP1109	p3	(GCT)6	18	GGCGTTGGAAGAAAAACAAA	60.089	20	TAGACTTGCACTGGCACTGG	60.049	20	243
SIP1110	p3	(AGC)6	18	TAGACTTGCACTGGCACTGG	60.049	20	GGCGTTGGAAGAAAAACAAA	60.089	20	243
SIP1111	p2	(CT)15	30	TTAGGGGAAATTTAGCAACACG	60.348	22	TGCTGCAATCAAATGGGTTA	60.073	20	251
SIP1112	p3	(ATC)6	18	AGCTGGCCTGAGCTGAACT	60.3	19	AAGCAGGAGGAAGAAGAGCC	60.096	20	186
SIP1113	p3	(CCT)6	18	ATCCATTTTCACTCCCACCA	60.173	20	AAACTCACCGGAAACTGTGC	60.156	20	102
SIP1114	p2	(CT)13	26	AATTTGATGATCTCGCTCGC	60.326	20	TCAATGCAAGACCGCAATTA	60.215	20	122
SIP1115	p2	(CA)9	18	GCAGCCTTACCCTGATTAAGTG	60.149	22	TTGTTGTGAAGAGGCATGGA	60.24	20	206
SIP1116	p3	(AAG)6	18	GGCAAGGCAGGTGAGAATAA	60.214	20	CAACACCATGAAGAGGAGGG	60.501	20	241
SIP1117	p3	(TCT)6	18	CAACACCATGAAGAGGAGGG	60.501	20	GGCAAGGCAGGTGAGAATAA	60.214	20	241
SIP1118	p3	(CTT)6	18	TTTCTAGCCATGCAAATCCC	60.038	20	TGATTCTGATTGCGCTCTTG	60.096	20	256
SIP1119	c	(CT)11(TAG)6	40	TGACCCCAGAACTCTCAACC	60.088	20	GTTTCCAGTCTGCAAGGATCA	60.248	21	274
SIP1120	p3	(TGA)8	24	CAAGCCTTGTTCCTAAGCCA	60.378	20	TTAAAGAAGGAGAGGGGGAGG	60.886	21	250
SIP1121	p2	(TA)9	18	GCATGCAACAAGTCTTGCTCT	60.596	21	CCTCGTCAACGCTGATCTCT	60.555	20	147
SIP1122	p3	(GAA)9	27	CGAGAATTGTTGTGGTGGTG	60.001	20	GCTCATGTCAATGATGCTCCT	60.242	21	157
SIP1123	p3	(CGG)6	18	CAGGACTTCCATTTGCTCGT	60.255	20	CCTGCTCCCTACCTCTCTCC	60.349	20	125
SIP1124	p3	(CTT)6	18	ACTCCGTCCCCTGTACTTGC	61.474	20	CATCATCGGAGCTGAGGAAT	60.181	20	224
SIP1125	p4	(AATA)5	20	TCTTTGAAATCCATCTCCGC	60.155	20	TGCTGTTTTTCTCCCCTCAA	60.745	20	194
SIP1126	p3	(GTT)9	27	GTAGCTGCTGGGGAACACAT	60.142	20	AGCTTGCCAGGAAGAACAGA	60.134	20	196
SIP1127	p2	(CT)13	26	AACGGGATGAGAGAGAACAGC	60.781	21	AAAGCAGCAGAGTTCCCAGA	60.134	20	238
SIP1128	p3	(TAC)6	18	GGAATAGGAATGGACATCTCAGTG	61.071	24	CACGAGTCATGGTTTCCTCC	60.51	20	122
SIP1129	p3	(TGA)6	18	ATGGAGAAGGAAAATGCGTG	60.074	20	GAAGACAGCTCCGAGAGTGC	60.292	20	138
SIP1130	p2	(AG)9	18	CTCGCTCCCTTCTCAGTTTG	60.126	20	TTGCTTTGATGTAATGCGGA	60.215	20	187
SIP1131	p5	(TGATA)5	25	ACAGAACTGCTCATCCACGAC	60.322	21	CAGATTGCTCAGAGGTTTGGA	60.382	21	233
SIP1132	p2	(GA)9	18	CGAGGATTGGATTTGGATTG	60.266	20	GCCGTCAAGTCCTCCAAAC	60.65	19	234
SIP1133	p2	(TC)10	20	ACGGAGAAATCTCAGTCGTCC	60.643	21	ACAAACACAAACGCGAAACA	60.195	20	115
SIP1134	p2	(AG)10	20	CACAAACACAAACGCGAAAC	60.195	20	ATCGGATCCTTCGCCTCTAT	60.024	20	273
SIP1135	p2	(AG)11	22	ATGGAATTTGGAAGTGCAGC	60.081	20	ATCGGATCCTTCGCCTCTAT	60.024	20	116
SIP1136	p2	(AG)10	20	AAAGAAAACAGCAAACCTTCCA	60.142	22	AGGCCTTGAGAAACACCAGAT	60.125	21	173
SIP1137	p3	(AAG)9	27	GAAAGCAAAGGGTAAAAAGCG	60.238	21	GAAACGCCTGGGGTACCTAT	60.208	20	269
SIP1138	p3	(TCT)9	27	GAAACGCCTGGGGTACCTAT	60.208	20	GAAAGCAAAGGGTAAAAAGCG	60.238	21	260
SIP1139	p3	(GCA)6	18	CTTCCTCATCCCCATCTTCA	60.003	20	ATCCATTGATGACGAGCACA	60.08	20	242
SIP1140	p2	(AT)11	22	AAACCTGAAGCATCGACGAG	60.397	20	TGTCCCGAAAAAGGTGTCAT	60.353	20	277
SIP1141	p3	(AAG)6	18	CTGGGGTTCACCATTAAACG	60.22	20	TTAGTTTCCAGTAACCGGCG	60.124	20	278
SIP1142	p3	(CTG)6	18	CTTGGGTAACTTGCCAATGC	60.502	20	GTTACCCAGGCCTCCTAAGC	60.096	20	199
SIP1143	p3	(TGA)9	27	GAGGATTGTCCTCCTCCTCC	60.012	20	CCCCCATCTTCATCATCATC	60.096	20	200
SIP1144	p3	(TGG)7	21	TAATTGACCATTAGGCGGGA	60.281	20	CTAGGCCTTCTCAGCCACAG	60.149	20	209
SIP1145	p3	(CCT)6	18	CTAGCCGGTCTAACGCTCTTC	60.528	21	TGTTTTCCTTGGCGCTATTC	60.209	20	148
SIP1146	p2	(CT)9	18	CGCCATCGTTTCTCTCTCTC	60.096	20	AAGCAGCTGGCCAATACAAC	60.278	20	268
SIP1147	p2	(GA)9	18	AAGTTCACGGCAAAAGCTTAGA	60.414	22	TTTCTCTCTCAGCCTCACCAA	60.119	21	125
SIP1148	p2	(AG)10	20	TGAAGAAAGGGTATGGCCTG	60.066	20	ATTGAAGGCGGAGATGAGTG	60.218	20	257
SIP1149	p3	(GAG)6	18	TTGCGATTGGAGAGAAATCC	60.155	20	CGTCTCTCGTCACGTTCAAA	60.025	20	275
SIP1150	p2	(AT)9	18	CCTGAGGAGGACCATGAAAA	60.042	20	TGCCAAACAATGGAATGAGA	60.049	20	147
SIP1151	p2	(TA)9	18	TGCCAAACAATGGAATGAGA	60.049	20	CCTGAGGAGGACCATGAAAA	60.042	20	147
SIP1152	p3	(TAT)6	18	CAGGCTTAACCAATAGTGCGA	60.271	21	TTTGGAATATTGCGGAGGAG	60.031	20	220
SIP1153	p3	(CTC)6	18	TCCCGGGATCCCTTATTCTA	60.594	20	ATGTTGATGATACCGCAGCA	60.104	20	280
SIP1154	p3	(CCT)6	18	GCCGAGGTCGTTTAGAATCA	60.214	20	GGGGAGAAGAGGAGAAAGGTT	60.061	21	255
SIP1155	p3	(ATC)6	18	ACGCACATCATTCTGCACAT	60.152	20	ACCAGCAAGTCCGTACAAGG	60.171	20	213
SIP1156	p3	(AAT)9	27	CAATATCTTCAATCAACCAACCATT	60.338	25	CTGGGATTCAAATGGGGAG	60.257	19	207
SIP1157	p3	(CGA)6	18	GAGTCGAAGCTGGTGTCGAG	61.155	20	TGAATTTCCCTGACCTAGCG	60.206	20	241
SIP1158	p3	(TTA)6	18	TTACTTGGACTGCTCCCAGG	60.246	20	CCATGGAGGAGGACTATGGG	61.633	20	109
SIP1159	p4	(GTTT)6	24	TCCGCACCCTTCCTGTAATA	60.46	20	GGCAGTCTGTAGGCTTTTGC	60.022	20	258
SIP1160	p2	(GA)10	20	TTCCCTGTTTTCCTTTTCACC	60.318	21	ATAAACACGTGATCGCTTTGC	60.152	21	195
SIP1161	c	(CT)14t(TC)10	49	GCGATCACGGCTTGGAAC	62.787	18	ACATGGGCATTTCTGGAGAG	60.073	20	263
SIP1162	p2	(TC)23	46	TGATAAAGGTCTGAAGGCCG	60.206	20	CACCACATCGTGTTGTAGCC	60.032	20	211
SIP1163	c	(TC)9ccccataaaaggccacacccactgagctttcctgcgctgtgtctgct(TC)10	85	GCGGCACACTGCTAATTTTC	60.782	20	GTATAGGCGTGCGGTTGTCT	60.162	20	278
SIP1164	p2	(TA)20	40	TGCGACTTTATAAACCAACGG	60.007	21	CACCATTCAGGACTCAGGGA	61.071	20	230
SIP1165	p2	(TC)23	46	TGATAAAGGTCTGAAGGCCG	60.206	20	GTGGCAAGGAGATGAGGAGA	60.349	20	271
SIP1166	p3	(TTC)8	24	TCACTGGATATTCCGGCTTC	60.036	20	TCCAACAAAAGCCCTGAAAC	60.088	20	122
SIP1167	p3	(TCT)6	18	TTTTCACCATGGCTTCATCA	60.049	20	TCACTTTTGACGAAAAGCCC	60.227	20	270
SIP1168	p3	(GGA)6	18	AAGCAAATCACGTTCCGTTC	60.118	20	CGAAGACGCAGATGATGAGA	60.096	20	174
SIP1169	p3	(ATT)7	21	CGTTAACGGTGACCTCCACT	60.028	20	AGGAGACGGTGAGGTACGTG	60.174	20	252
SIP1170	p4	(GAAT)6	24	AGTCCTTCATGGTACAGCCG	60.134	20	CCACATCCTGTGGGATTGA	60.322	19	280
SIP1171	p2	(CT)11	22	AACCCGAATTCCGTCCTAAC	60.187	20	GAGAGGTTAAAGCGCGTGAG	60.154	20	198
SIP1172	c	(AG)9g(GA)23	65	CAATGGCGACAGTTACGTTG	60.172	20	TTTCCTCTTCATCGCACACA	60.39	20	248
SIP1173	p2	(TC)14	28	AAAACGAGGCGTTTAGAGCA	60.018	20	CATCACCTCCCCCAAGTACA	60.769	20	250
SIP1174	p3	(GCG)6	18	CTTCAGCCGTCTCTCCTTTG	60.126	20	ACCACCTTCATGGCGTAGAG	60.134	20	246
SIP1175	p2	(AG)12	24	GATTGCTGTGGACTCCGATT	60.081	20	ATCAGGATTGAAGGGAAGGG	60.264	20	253
SIP1176	p2	(AT)10	20	TGCCTACTGAATTAAGCCCG	60.223	20	TTGTTCGATCATGGTTCCCT	60.317	20	100
SIP1177	p3	(TGT)7	21	GGCGTAGTGATCGTCCAGAT	60.104	20	CAAACTCAACTTCCCCGAAA	60.081	20	193
SIP1178	p3	(AAG)6	18	CCCCCTTTCCATTAAAGCAT	60.143	20	TTTCGTCTGTATCGCTGCTG	60.157	20	221
SIP1179	p3	(CTC)6	18	CCGTCTCCTATCCATCCTCC	60.812	20	TCACCTTTTCGAGCTCATCC	60.34	20	232
SIP1180	p3	(TTA)6	18	ATGAACCCTTGCAACCAAAA	60.344	20	CCCATAAAATGCCGCTACTG	60.468	20	158
SIP1181	p3	(CTG)7	21	GCATTACACGAATCGGCTTT	60.103	20	TCAATTTGGGAGCACTTGAGA	60.76	21	214
SIP1182	p3	(TCA)6	18	CAAGCTGCTGCACAAAACAT	60.058	20	AAAGGGACTTGCTGGTTGTG	60.149	20	269
SIP1183	p3	(AAT)7	21	CACAACCAGCAAGTCCCTTT	60.149	20	GAGCAATTCAGGCCAGTTGT	60.263	20	216
SIP1184	p3	(TCT)8	24	TGGGTTTTGGAAGACAGAGG	60.081	20	TCACGACCCAAAACACTGAA	60.128	20	117
SIP1185	p3	(ATT)7	21	AGAAATGGGTCCCAGCTGTT	60.883	20	TTTCCATTGCAGAAAAAGGG	60.046	20	258
SIP1186	p3	(TCA)6	18	TGCGAAAAAGCAAAGAAAGG	60.48	20	GCCTCGTGTTGGGAAATCTA	60.074	20	203
SIP1187	p3	(GAT)6	18	GCCTCGTGTTGGGAAATCTA	60.074	20	TGCGAAAAAGCAAAGAAAGG	60.48	20	203
SIP1188	p2	(AG)15	30	GGTTTATCACGCCTTCCTGA	60.074	20	AGCAACCCTTTCCATCTCTGT	60.125	21	238
SIP1189	c	(AG)10ggactgagagagt(AGA)6	51	GACTCTGTGAGGGCGTGTTT	60.307	20	TCTTGGTCTGGGGACTGAAC	60.088	20	193
SIP1190	p3	(GGT)6	18	GAACTGGCACGTGTATGTGG	60.032	20	CATCGAGTAGCCACAAGGGT	60.134	20	226
SIP1191	p3	(CAG)6	18	TAAAGTCGGGAGCAGAAACG	60.378	20	GCCCTCTCCTGCTCTTCTTC	60.617	20	265
SIP1192	p3	(GCG)6	18	GGAGGGGTCAGTGCAGTAAA	60.111	20	GGCTACCAAAATACCCGGAC	60.562	20	221
SIP1193	p3	(ATT)6	18	TTCTGCTCAGTGTGCTGCAT	60.778	20	GCCAGTTGCATGATGTTTCA	60.675	20	279
SIP1194	p3	(ATG)6	18	TGGGAGTGATGATGGACAGA	60.046	20	CTCCCATGGAGGTTCTTGTG	60.501	20	234
SIP1195	p2	(AG)16	32	CCCACTTCCAACTCGACACT	60.151	20	CGATGATGCCCTTCTTGAAT	60.036	20	255
SIP1196	p4	(ATCC)5	20	GTGAGACCCAGCTAGCCAGA	60.555	20	ATTGCGCCATTGGAGTTTAG	60.096	20	191
SIP1197	p3	(GGC)6	18	CAATGTTAGGGTTTGGGTGG	60.081	20	TGAGTTTGGGCTTGTTTTCC	60.088	20	276
SIP1198	p2	(GA)9	18	TTTTCCAGCAATAATGGATTCAA	60.641	23	GCCACACCCGTGTTGTTTAT	60.678	20	245
SIP1199	p3	(CTC)6	18	CTGTCTCGAACCTTTGCGAT	60.397	20	TCGATTCTGTCAAGGGGTTC	60.05	20	125
SIP1200	p3	(AAG)7	21	GGGGACAATAACGGGAAAGT	60.053	20	TGGATCTTATACTCCGGCGA	60.564	20	171
SIP1201	p3	(TCC)6	18	GTACGCCGGAAGATCAGAAA	60.214	20	CCCCTTCCCTTCTTCTTCAC	60.045	20	236
SIP1202	p3	(GGC)7	21	TCCACCCCTACATCCAGAAA	60.309	20	GTTGGAGATGGACGCGTAGT	60.142	20	236
SIP1203	p2	(GA)13	26	GGCTGCCTTCTCCTTTGATT	60.713	20	CATCGCCGATTACCAAAAAC	60.323	20	213
SIP1204	p2	(AC)9	18	TCCTTCCTCGGCCTTTATCT	60.166	20	TGGCCTATGGGAATCAGAAG	60.029	20	216
SIP1205	p3	(TGG)6	18	GGATTCAGAAACTCCCAGGC	60.97	20	CCACCACCTACTCCCCCTAT	60.067	20	245
SIP1206	p3	(ACC)6	18	CCACCACCTACTCCCCCTAT	60.067	20	GGATTCAGAAACTCCCAGGC	60.97	20	245
SIP1207	p3	(TGC)6	18	ACAACAACTCCGGAACCAAA	60.388	20	ACAAGGATGTCGATCCCAAA	60.317	20	214
SIP1208	p2	(TA)9	18	TTGGCCTTCTTGGTTTGAAG	60.22	20	ACACCGGCATTACCCTATGA	60.214	20	114
SIP1209	p2	(TA)10	20	AGGGTGTGATTACCCCTGGA	61.534	20	AGTGATGATGGTGTGGCCTT	60.395	20	219
SIP1210	p3	(GAG)6	18	TTGTTGTTTGCGGTGAATGT	60.011	20	AACACAAGTCGAGGAGGACG	60.298	20	161
SIP1211	p3	(GTT)6	18	GATTTCCTCGAACAGGACGA	60.195	20	CTTGGGACGGTACTGGCTAA	60.125	20	202
SIP1212	p2	(AT)19	38	CGCAAAGAGGGGAAAGAAGT	60.733	20	CCCCATCCATCATTTGGTAG	60.006	20	243
SIP1213	p3	(CAT)6	18	TTTCCCACTGATGGATGGAT	60.135	20	ATCAAGAACTGGAGGGGCTT	60.074	20	193
SIP1214	p3	(TTA)6	18	GCTCGATCCATTTCTGAGGA	60.303	20	ATAAACTCCCTCCCCTCCCT	60.144	20	264
SIP1215	p2	(AG)9	18	GCCGGAGAACTTACGCACTA	60.407	20	GGCATCATCAGCCATCATTT	60.843	20	274
SIP1216	p3	(AAG)7	21	GGAAGCTGAACATCCATTCCT	60.458	21	CTGCAACGCAGATGTCTTGT	60.056	20	172
SIP1217	p3	(GAA)6	18	CTCTCGTCCTTCAAAAAGCG	60.125	20	AGGGAAAGAAAACGGAACCA	60.826	20	211
SIP1218	p3	(TAA)6	18	GTTCACCCTCCGGTTTACCT	60.225	20	ACACAAACCTTTGCCCACTC	60.012	20	229
SIP1219	p3	(ATT)6	18	GCTTTGGAAGCTCATTGGAA	60.331	20	CATGGTGGAAATGGACACAA	60.216	20	182
SIP1220	p3	(ATA)13	39	ACTCCATGCATGACTTTCTCCT	60.139	22	ACGGCGACTAAGGTTGATTG	60.132	20	257
SIP1221	p3	(GAG)6	18	GGCGGAAAAGAAAAAGAAGG	60.177	20	TGGCTAGGTGGAGTTGAACC	60.111	20	217
SIP1222	p4	(AAAG)5	20	ATCATCTCTGGGTCAGCCAC	60.08	20	CAAGCCTTCTTCATATGCTGCT	60.887	22	162
SIP1223	p4	(TCTT)5	20	TGTGCACAAAATACCCCACA	60.823	20	AACCGGCGACACTTTTATCA	60.502	20	263
SIP1224	p4	(ACAT)5	20	TCAGAGATTCCCTCTCTACTTCTCTG	60.86	26	CGGAAAAAGCTGGTGATGAT	60.074	20	155
SIP1225	p3	(TTA)6	18	GGCGCGTCTGACTTTAACAT	60.278	20	TTTTATCTTCATAATCCCAGGCTTT	60.507	25	112
SIP1226	p3	(TGG)6	18	CCACTTCACCTTCCTCCCTT	60.48	20	GGCCCACCACGAATTCTAC	60.333	19	251
SIP1227	p4	(AAAT)5	20	GCAACACACAATTTCACCACTG	61.42	22	ATAGATTCTCCTCCGCCTGG	60.558	20	248
SIP1228	p3	(TTA)7	21	AGGACGGAGGAGGATCAAGT	60.073	20	AAGGAAGCAAAAACGAGAAGC	60.014	21	122
SIP1229	p4	(ATAA)5	20	TCCCGATAAACAGGGGAAAT	60.502	20	AAAGGAGTTATGGGTTCGCC	60.32	20	185
SIP1230	p3	(ATC)6	18	CAGTACAGTAATTACCATGAACCACAC	60.04	27	GGGCTTGAGGATGAAGATGA	60.158	20	191
SIP1231	p4	(TAGA)6	24	TAGAAGCCTCCGTAGCCTCA	60.11	20	CCCCTCCGATGCTTATATCC	60.623	20	162
SIP1232	p3	(TCT)7	21	TCTTGGCCTCTTCACAGCTT	60.134	20	ACTCACCATGCCCAAAGAAG	60.111	20	192
SIP1233	p2	(AT)9	18	TGCTGTAGCCTGTAGGTCCC	60.277	20	CGGTGATATTTGCACAGCAC	60.142	20	171
SIP1234	p3	(CTT)6	18	ATTAATGGCAGATTGGCAGC	60.067	20	GGCTAAAGGTGGTGAGGTGA	60.111	20	180
SIP1235	p3	(GGC)6	18	GAGCCGATGGAGAGCTGTAG	60.119	20	CCGAGCAGCCTGATGATAGT	60.384	20	227
SIP1236	p3	(CGC)6	18	GTTAACTTGTGGTGTCGGGG	60.269	20	AGGGCAGTTAGGCATGTTTG	60.132	20	137
SIP1237	p3	(CCG)6	18	CCGCCCTACAGTCGTTCTTA	60.262	20	GGAATGGCTCAAATCCTGAA	60.014	20	158
SIP1238	p3	(GAG)6	18	GCTCACAAGAGGGTCCAAAA	60.232	20	CCCTTATCGCATTTATCGCA	60.923	20	278
SIP1239	p3	(TGA)6	18	AACTGCGATACAGCCCACAT	60.547	20	CACACAAAAGGCAAAGCAGA	60.027	20	185
SIP1240	p3	(GGC)6	18	AGAGGAGCGAATTGGGAGAT	60.176	20	TGCTTCTGCTGCTGGTATTG	60.157	20	258
SIP1241	c	(GA)19cgtggaatagcaaagcaactgcaccagatctaagggaatatatatacgaatacgtatatctcctctggt(AG)15acgtggaatagcaaagcaactgcaccagatctaagggaatatatatacgaatacgtatatctcctctggt(AG)9	225	GGCTTCCCTACTACCTGCGT	60.65	20	CCCTTGCCGCTCATCTTTA	61.25	19	271
SIP1242	p3	(TCC)7	21	AAGTTTCCGGGCTGATTTCT	60.074	20	TGCCTTATCATTCTCGGGTC	60.036	20	251
SIP1243	p4	(TATG)5	20	GCCATAATTTGGTGGTGGAC	60.059	20	CGAACTCACTCCCATCATCC	60.475	20	269
SIP1244	p3	(GGC)6	18	GCAGCTCAGAATTGGAGAGG	60.096	20	CCGCCCTACAGTCGTTCTTA	60.262	20	228
SIP1245	p4	(GGAC)5	20	GCCCATCCCTCAGGAATTAT	60.117	20	GGAAGAAGTGTTGACGCCAT	60.119	20	222
SIP1246	p3	(GAA)6	18	GCTAGAAGCGGCAACAAAGA	60.658	20	GTACATTGATGGAGTGACGGC	60.399	21	196
SIP1247	p3	(TTC)6	18	GTACATTGATGGAGTGACGGC	60.399	21	ACTCGGATTTCTTGCACAGC	60.406	20	209
SIP1248	p3	(CGG)6	18	TGGGAATGTTATCCGCTCTC	60.036	20	GACCCGTTAGCCTCGTTAGTC	60.144	21	214
SIP1249	p3	(GAA)6	18	TAATGCCGACGAAGAAGGAG	60.344	20	TTGGCCTTGTCTTCTGCTCT	60.134	20	249
SIP1250	p3	(GAA)18	54	TGGTCTCTTCTCTATGGCCG	60.353	20	CCACTCAACCACCATGCTTT	60.954	20	242
SIP1251	p2	(AT)9	18	CAGCTTTGTATGCCTGAGGG	60.786	20	AGCAGTGGATCGGGTAGTTG	60.134	20	242
SIP1252	p4	(TGCA)5	20	AATTACAGCAGCATGCCCTC	60.243	20	ATATGAAGAAGGTGGCGTCG	60.096	20	171
SIP1253	p3	(TCT)6	18	TTCCTGCTTTCCCATTCATC	60.014	20	TAGATCCAGCGTATGGAGGC	60.199	20	185
SIP1254	p4	(TTTG)5	20	CTGGCCCAAATGGTTGAATA	60.692	20	GGCATGCAACTTTGGAGATT	60.081	20	270
SIP1255	p2	(AT)9	18	TCATTCCTGGAGAATGGAGACT	60.074	22	GCTGGTTGAGGTCTGGTGAT	60.12	20	134
SIP1256	p2	(CT)25	50	GATGGTGAAGGTTGTTTGGG	60.21	20	GTCTTCGGAGATGTGAGGGA	60.199	20	251
SIP1257	p2	(CT)10	20	CTGTCTCTTAAATGCTCCCCC	60.082	21	CTTGATCGATAAATCGGGGTT	60.157	21	265
SIP1258	p3	(TTG)6	18	TGAAAATCTTGTTCTCCGGC	60.192	20	TTTCTCAGCCATGCCTTTTC	60.331	20	188
SIP1259	p2	(AT)9	18	GGTCACAAATGTGGGAGAGG	60.363	20	CCCTAGCTCAAGACCATCCA	60.21	20	257
SIP1260	p3	(AGA)7	21	CCTGGTTGAGGCTTCACAAT	60.111	20	TGAATGCGTGGATATCTGGA	60.033	20	193
SIP1261	p2	(CT)9	18	GGCCAGAATCACTTCAATCAA	60.066	21	GTAGCCTATTCTTCGCGTGC	60.01	20	278
SIP1262	p4	(GTGA)5	20	CCCTCATCAGCCATTTCAAG	60.594	20	AGCAAAAGGCACAGGATCAG	60.397	20	264
SIP1263	p3	(GTT)7	21	CAGATTTCCAGCGAATCCAT	60.036	20	CAACGACTCCAACAGCAACA	60.906	20	277
SIP1264	p3	(TTC)6	18	CTTCTCCAATTGGGGTCTGA	60.042	20	GAAACAAAGCAAACCCTCCA	60.088	20	241
SIP1265	p2	(CT)9	18	TCCTAGCAGCACAATGCAAC	60.019	20	GCATTTTCAAGACCGTCGAT	60.081	20	266
SIP1266	p2	(TC)9	18	CAGCCCTTTTATTTTCGCCT	60.558	20	CACCGGAGATTCGTTGATCT	60.073	20	102
SIP1267	p3	(ATC)6	18	AAAGGAGGAAAAGGGGGAAT	60.122	20	CGCCGTTCATTCTCTGAACT	60.397	20	280
SIP1268	p3	(TGA)6	18	ATCCTGGAATGGTTCTTCCC	60.133	20	TGGGAGGCATACTGTCCATT	60.34	20	267
SIP1269	p3	(TGG)8	24	GATGAACATGGGAGGTGGTC	60.184	20	ATTCCAACCCCTTTATTGCC	60.02	20	231
SIP1270	p2	(TC)9	18	AACAGAGCCCCTTTCATCG	60.203	19	AGCAGAATTAGGGGCAGTGAT	60.11	21	144
SIP1271	p2	(AG)10	20	TGGCAAAAGATAGTCCTGGC	60.214	20	TCAATCAGAGCACAAAGTGAACA	60.852	23	227
SIP1272	p3	(GAA)6	18	CCCAAACATTTGGCCTTTATT	60.062	21	TGTCTTGCAAGGGTTCATCA	60.24	20	278
SIP1273	p4	(GTGC)5	20	GGCCAACCTTGCTTATTGTG	60.502	20	CGACAACGGACCAGAATTG	60.096	19	269
SIP1274	p2	(AG)11	22	ACAACGCTGCCTGTGTTTTT	60.73	20	CTGCCATCCACAAACACCTT	60.954	20	228
SIP1275	p4	(AAAG)5	20	CGAAGAGGAAAAACACCCAA	60.081	20	GGTCCCCTTATGCCTTGTTT	60.187	20	276
SIP1276	p3	(GGA)6	18	ACTTCTGGCACTGATTTGCC	60.263	20	CCGTATCCGTATCCGCCT	60.843	18	267
SIP1277	p2	(AC)10	20	TTCTGTGGCACGATATCACAA	60.127	21	ATGCCTTTTGTCGTACGTTTCT	60.062	22	117
SIP1278	p4	(ATGC)5	20	TCATCGGAAGGAAGTTGACC	60.05	20	CCAGAAGCCGACTCCTATCA	60.353	20	211
SIP1279	p3	(ATT)7	21	ACTTCCATTCCCAACCTTCC	60.169	20	AGTGTTTGTCAGTCCGGTCC	60.009	20	204
SIP1280	p4	(ATAA)5	20	ATGAACCTGGACTCACCTGC	60.12	20	GGAAAGGACTCCGATCACAA	60.05	20	126
SIP1281	p4	(TTTA)5	20	GGAAAGGACTCCGATCACAA	60.05	20	ATGAACCTGGACTCACCTGC	60.12	20	126
SIP1282	p3	(GAT)7	21	AACAAGGGTCACTGTTTCCG	60.005	20	TTAGCCCCATCACTGTCCTC	60.073	20	243
SIP1283	p3	(CAA)6	18	CAACCATATGCTGTCCTCCC	60.34	20	CGATGGCGAAAAACTTGATT	60.074	20	256
SIP1284	p3	(GAG)8	24	AGGAGGATGAGGAGGACGAT	60.035	20	TTCCATTTCCATGCACCTTT	60.309	20	116
SIP1285	p2	(TA)10	20	GCTGCAACAGTGCAGAAATG	60.606	20	TTCATTGGAACAAGCATGGA	60.049	20	252
SIP1286	p4	(TTTC)5	20	ACGCACACACTCTCTCACCA	60.527	20	GCCATGAAACAGAGGGAAAA	60.051	20	150
SIP1287	p2	(GA)13	26	ATAACCCGGATCGGAGAAAA	60.633	20	GGAGAGAGATACGGAAGGGG	60.03	20	151
SIP1288	p3	(TTA)7	21	ATGGCATGATTGCATTCTCTC	60.058	21	CCTATGTTCTCTGGGCATGAA	60.081	21	236
SIP1289	p2	(AG)10	20	AGGGAGGAGGAAGGAGGAA	60.134	19	GCTGACATTTCCTTGTCGGT	60.119	20	205
SIP1290	p3	(GCG)6	18	TCGCCCTTTAGCAGTCTCTG	60.668	20	CGAGATCGGTCTGCTCTTTC	60.096	20	155
SIP1291	p3	(TGA)7	21	CACACAGCTTAGACTGCCCA	60.049	20	ATGGGTTTGGGGAAAACAGT	60.455	20	153
SIP1292	p2	(TC)10	20	TCACAGCTCTTCACATTTTCTCA	60.045	23	GGCAGGGACAAAGATAGCAA	60.214	20	249
SIP1293	p3	(TTC)6	18	TTTCGTCTGTATCGCTGCTG	60.157	20	ACACTGCTCGTGATGCAAAG	60.056	20	205
SIP1294	p2	(AG)24	48	TATTGGCCTTCCTATGCTGC	60.196	20	ATGTTGAAAAAGGGCTTCCC	60.299	20	146
SIP1295	p3	(ATA)6	18	CCATGGGACAAGAGGATGTC	60.326	20	ATTGATAACCCTTCTCCGGC	60.286	20	270
SIP1296	p3	(TCT)6	18	AAGAAGCCATGTCGAACCC	60.065	19	CCTTCTTGAACATCGAGGGA	60.187	20	183
SIP1297	p3	(GAT)7	21	AAGATGAAGATGACGACGCC	60.226	20	TGTTGCTGCTTGCTTTCTTG	60.316	20	174
SIP1298	p4	(CACT)6	24	TGTTCCTCCGTCAGAAATCC	60.05	20	TGAGTGTGCGCTGTGTGTAA	60.096	20	253
SIP1299	p3	(ATA)7	21	ACCTCAAAGTTGATGTGGCG	61.096	20	CCCAGTGTGGTTTGATGATGT	60.684	21	269
SIP1300	p3	(ATA)7	21	ACCTCAAAGTTGATGTGGCG	61.096	20	GGTGTAGCTTGCAGTGCGTA	60.081	20	248
SIP1301	p3	(CCA)6	18	CGAGGAGGAGTACGGATTCA	60.21	20	AAAAACCGTAACCGCAACAA	60.389	20	244
SIP1302	p3	(CAT)7	21	ACCTAGAGAGGGTTGTTGTCCA	60.031	22	GCCACAGGGCCTAAGTGAT	60.088	19	266
SIP1303	p2	(TA)9	18	GTGAAATGCAAATGTCACTCGT	60.044	22	GCCATTGATGACGATATCCC	60.126	20	229
SIP1304	p4	(ATTC)5	20	ACGGCAAAGAAGAGAGCAAA	60.132	20	ATTGCAAGGAATAGAAGCAACAA	60.141	23	201
SIP1305	p3	(CTT)6	18	GAAGGGGATCAAAGATCGGT	60.272	20	AACCCATAAACCCATCCAGC	60.94	20	250
SIP1306	p3	(TCC)7	21	GGCACAGAAGCATAATTGGG	60.469	20	TCCGCCAATACTTCCTGTTC	60.074	20	104
SIP1307	p2	(TC)14	28	TCCAAGTTCCTGATGAAGACG	60.239	21	ATGCGTGAATGCAACAGAGA	60.423	20	101
SIP1308	p3	(AAG)6	18	ACCTGCAGCACTACCAGCTC	60.621	20	GCATTGGTGCATTAATCTGCT	60.117	21	210
SIP1309	p2	(AT)9	18	AATGTGCAAAAAGCAATCGG	60.999	20	CCGTACTCAGTCAAGGGGTG	60.557	20	233
SIP1310	p2	(GA)9	18	CAAGGGAAACAAAGATCGGA	60.044	20	TTCAACCTTCTCCAACTGCC	60.232	20	228
SIP1311	p3	(AAG)6	18	CAGATGAAAACGGTGTCGTG	60.152	20	CGGCTTTTACCTTGTCCGTA	60.124	20	279
SIP1312	p3	(AGA)6	18	CCAATAGAACGGGTGGTGAC	60.232	20	GTGGCATCAGTTGCATTGAC	60.128	20	220
SIP1313	p3	(TCT)6	18	TACCCGTGACGTCTTCTTCC	60.111	20	AGATGTGGGAACTCAAAGCG	60.255	20	224
SIP1314	p3	(TTG)6	18	TTGCGTCTTTGGACAATCAA	60.234	20	TTCTATGAGCCCTGCACTCC	60.362	20	280
SIP1315	p4	(TTCT)5	20	GGCATTCATGACGATTTCTTG	60.463	21	TATGGTTTTTGGCTTCTCCG	60.067	20	172
SIP1316	p2	(GA)10	20	GGTGGCTGCACCTTTTATTG	60.502	20	ATCATTTCCTTCCCGGAATC	60.096	20	274
SIP1317	p2	(AG)9	18	ATTATATCAGTCGCGCCAGC	60.225	20	TCGCCGATTAACACAACCTT	60.502	20	244
SIP1318	p3	(GAA)6	18	AAAGCGAAAGGAACGGAAAT	60.075	20	CCCCAGGTGATGTTTCTTTG	60.345	20	210
SIP1319	p3	(TGA)6	18	CATGCTCATATGCCTCATGC	60.213	20	TGGGTTATTGGTGGTTGGAG	60.605	20	103
SIP1320	p3	(CAA)6	18	AAGCCCGGAAAAGACTTCAT	60.074	20	TGTCCATGCAACTTGGAAAA	60.088	20	279
SIP1321	p2	(GA)9	18	TTTGCATCTTGGATTCCCTC	60.014	20	TGTGGTTGACTTTGCCTTCA	60.278	20	278
SIP1322	p3	(TCT)6	18	TTGAACTATGATTCGATCCGC	60.052	21	ATCGTCTTGAATCACGGGAA	60.461	20	244
SIP1323	p3	(AGC)6	18	AAATGGAGGTGGCTTCAGTG	60.111	20	ATCCAACCCGTTGTGGATAA	60.051	20	251
SIP1324	p3	(TAT)6	18	TTGGCCTTGGGTTCTTACAG	60.103	20	CAACCAATTCAAGAGGTGGC	60.495	20	234
SIP1325	p3	(CTT)6	18	GTACCAACCGAATCTGCCAA	60.894	20	AGCCAAGACGCTAAACGAAA	60.018	20	138
SIP1326	p2	(GA)10	20	ATGTTGTGGCCTCTGCATCT	60.688	20	TGCAACCTTTCACCCTTTTC	60.088	20	244
SIP1327	p2	(GA)9	18	ACGCATCATCTGGTGGAAGT	60.542	20	GAGGTTTTTGGTCGGGATTT	60.166	20	230
SIP1328	p3	(AGC)6	18	CACAACAACTCCGCTTCTGA	60.025	20	GATAGTCTTCCCTCCCGAGC	60.176	20	249
SIP1329	p3	(GAT)6	18	CACCTAAGCAAAAATCGGGA	60.067	20	ACCTTATTGGCAAACCCCAT	60.431	20	244
SIP1330	p3	(TTG)6	18	TGAAAATCTTGTTCTCCGGC	60.192	20	CGAGCCAAGCTCAATTTCTC	60.096	20	212
SIP1331	p3	(CTT)6	18	AGGTTGTCGCGATTTTCAAC	60.118	20	CGTTACGTTCAGAAAATTTGAGG	60.043	23	222
SIP1332	p3	(GGC)6	18	ACACAAGTTTGGTGGCCATT	60.277	20	GTCCTCCACCAATACCATCG	60.195	20	128
SIP1333	p2	(AT)12	24	CGACCAACAACACAACCAAG	60.041	20	TTTTCAACAATTATCTTACCAACTTGC	60.893	27	203
SIP1334	p2	(TC)9	18	GGTCGATCGTGTCAAACTCC	60.52	20	TTTGGGCAAGGGAGTAGATG	60.066	20	222
SIP1335	p3	(GAT)6	18	GGTGGGGGTTGTGTTTGTAA	60.508	20	TTTCTTTTTGGTTTGCTTTTTGA	60.127	23	250
SIP1336	p4	(CCCA)5	20	CCCCTTTTCATTAGCCACCT	60.312	20	TCGCCGGAATTATCTTTTTG	60.033	20	231
SIP1337	p3	(GCG)6	18	GTTGACGGGGACGTTGTATC	60.24	20	GAAAGCTGAACAAGAACGGC	60	20	272
SIP1338	p6	(TACACA)5	30	GTAATTTCAAACCCAGGCCC	60.542	20	CCGGCGTTTATGTCAGTCTT	60.132	20	212
SIP1339	p3	(TTC)6	18	CTTTGATCCGCATAATGCCT	60.06	20	GGAATCGTGATTCTCAGGGA	60.011	20	198
SIP1340	p3	(GCC)6	18	TCCTTCACTCCCATCAAAGC	60.195	20	GAGAAGTTGTGGGAGGACGA	60.238	20	140
SIP1341	p3	(CTT)6	18	TTTCTTACTCCACCCCTCCC	60.298	20	GGACCTCGAGTCCGTATTCA	60.073	20	181
SIP1342	p2	(GA)10	20	CGGGTCCTTAGCTTTTACGC	61.092	20	TACCACCCACTGCTTCTTCC	60.111	20	155
SIP1343	p2	(TG)10	20	TCGTGGGCATTGAGATAACA	60.073	20	GCTTTGCGCATACAACAATG	60.281	20	272
SIP1344	p3	(AGA)6	18	TCAGGCGTATGTCATTGGAA	60.073	20	CATCCACAGCTTTCTGCTCA	60.136	20	194
SIP1345	p3	(GGC)6	18	AGCAGTCCCCGCTTTTAATC	60.582	20	CCGCCCTACAGTCGTTCTTA	60.262	20	171
SIP1346	p3	(TAA)6	18	TTTTCCCCCAATTACCTTTCA	60.506	21	TTGGTACTTTGGCCCAATTTT	60.563	21	271
SIP1347	p3	(TGA)9	27	ACACAACCTTCTTTGGGCAC	60.012	20	TTTCTTTTTGGTTTGCTTTTTGA	60.127	23	161
SIP1348	p3	(TCT)8	24	CCACGGTAGTTCTTCCTCCA	60.103	20	TTTATCAGAGACCCGCAACC	60.074	20	157
SIP1349	p3	(TTC)6	18	GATGAGCTCTGGATGGGAAA	60.158	20	CAGCAGCTTTTTGCTTCCTC	60.27	20	170
SIP1350	p5	(CAGAT)5	25	AGGCTCTCTCAAGACAGCTTCA	60.837	22	CAAAGCACAACTGGGAAGAGA	60.416	21	204
SIP1351	p2	(TC)9	18	AAGCATGAAACTGCAAAACCA	60.663	21	CTCCTTTCCTTTCCGAGGAC	60.183	20	258
SIP1352	p3	(ATA)6	18	GATGAGGGACGACGACTTGT	60.12	20	TTGGTTGGCTCAAAGATTCC	60.051	20	181
SIP1353	p3	(GCG)6	18	CCGAACTCGTCGCTGTAGAT	60.419	20	CTTGTGAACACAACCACCCA	60.454	20	253
SIP1354	p3	(TGG)7	21	GTGCTGATGATGCTGCTGTT	60.024	20	CTCAAGATTCCCAACTCCCC	60.822	20	254
SIP1355	p2	(AG)15	30	GACTGGAATCGACGGAAAAA	60.051	20	CCTCCTCAGCTCGATCACTC	60.096	20	194
SIP1356	p3	(GCA)6	18	AGATGCAAGCACAGCAACAC	60.064	20	GTTTGCGCTATTCAGTGGGT	60.14	20	263
SIP1357	p2	(GA)10	20	CATCTCACGCAAACACCAAC	60.16	20	AGGAACACCATGCACAACAA	60.008	20	154
SIP1358	p3	(AAT)6	18	ATACCCTGTTTGGGGACACC	60.862	20	AAGGGAATCCAAACCAAACC	60.032	20	251
SIP1359	p3	(CTT)6	18	TTCTATCCATGCAAATCCCG	60.797	20	TGATTCTGATTGCGCTCTTG	60.096	20	255
SIP1360	p3	(CCA)6	18	TAAGCAATGCAGTGAGTGCC	60.019	20	CTCATGCAAGAGGCTCACAA	60.136	20	194
SIP1361	p3	(GAA)6	18	TTAGCCCTTCCAAGTTGTGC	60.249	20	CGCAAATCCCAGGTCTTTTA	60.067	20	262
SIP1362	p4	(GTTT)5	20	TCACTCACCCCCTCAAACAT	60.363	20	CAAGGGGCAAGAAGTACGAA	60.241	20	252
SIP1363	p3	(AGA)6	18	TGCCCAATTTTCACGTTTCT	60.481	20	TACTGAACCGATGCTTGCTG	60.011	20	229
SIP1364	c	(TGTA)5tgtg(TTCT)5	44	CTGAGGTGCAGAGAGTGGGT	60.458	20	CGGTGTATTGTTCTCCGTCC	60.375	20	279
SIP1365	p2	(GA)9	18	GGGTGGATAAACCATTTCCC	60.245	20	CAAACCACATCCATTCCCTC	60.173	20	172
SIP1366	p3	(CCT)6	18	TTGCCTTATCTGATCTGGGG	60.029	20	CGGAGGAGCAGAGTGGATT	60.356	19	214
SIP1367	p4	(AAAT)5	20	CGGTTTTGGACTTGTTGCTT	60.147	20	AAACTCCACACGGCACTTTC	60.156	20	276
SIP1368	p3	(TGA)6	18	CTCTCTTTCTTCCTTTGCCGT	60.005	21	GGAGAAAGGAAATTATTGTTGGG	60.064	23	240
SIP1369	p3	(TTC)6	18	GTGTGCATGAGCATGGTAGC	60.304	20	GAGAGAGTGAAGACGACGGC	60.143	20	255
SIP1370	p2	(TA)10	20	TGCCCATCTCCTCACAATCT	60.622	20	TTTGTGCAGATGATCCATGC	60.641	20	261
SIP1371	p2	(TA)9	18	CTTGGTTGCTTTCTACCCAGTC	60.165	22	TTTTCCACATTGGCTTGGAT	60.309	20	252
SIP1372	c	(TCA)6ttatgggtatcattatgatctgaatgtgagagagtttaattaattgaattcttgtttcttaattaagcgtttagtaccctacat(AG)9	120	GGATGTTGGGGAGAGTAGCA	60.073	20	TGTATGTTAGCAGTTTTGAAGGTGA	60.102	25	196
SIP1373	p3	(CGG)6	18	GGCTCTTCGGAGCTGAATC	60.05	19	ACGTCTTGCTCAAAAATGGC	60.257	20	250
SIP1374	p4	(AGAT)6	24	CTCCGAACCGATCCATCTTA	60.029	20	GCGTCCGAGTCGATACTTGT	60.285	20	270
SIP1375	p2	(TC)10	20	TGGCCTTCAAATTCTTCACC	60.051	20	TGACTTTGGAGACGAGGACC	60.238	20	242
SIP1376	p3	(TAA)8	24	GCTTTTATTCTCACCGCCAA	60.209	20	CTGCGTACGTTGTTTGTCAAGT	60.267	22	255
SIP1377	p2	(TC)10	20	CTCAACTTCTTCTTTGCCGC	60.132	20	AGTACAGCCATCTTCACGCC	60.285	20	218
SIP1378	p3	(AAG)7	21	TTGATGGGAAGAAATCCTCG	60.006	20	TCCACTTCATCCGAATCCTC	60.011	20	117
SIP1379	p3	(CAT)6	18	CATCATCGTCTCCATCATCG	60.031	20	GAAAGGTTTCCCATTGCTGA	60.051	20	271
SIP1380	c	(AAC)7accaacaacaacaata(AT)19	75	TCACTATACTCGGGGGACCA	60.331	20	TGCCCAAGTAACCACAGACA	60.152	20	272
SIP1381	p3	(CTT)6	18	CTTTGATGCAAAGCCAGACC	60.776	20	CGACGGAGAAGAAGAAGCAG	60.269	20	279
SIP1382	p3	(AGC)7	21	TACGGTAAGTCCAAGCCTGC	60.27	20	CAATGGCTCTACGGAATGCT	60.235	20	111
SIP1383	p3	(CCG)6	18	AATCCCACCTCAATCCATCA	60.135	20	CACCGGTCCTTGTAGTTGCT	60.171	20	159
SIP1384	p3	(ATT)6	18	CGCCACCGTTTAAGTATTCG	60.5	20	CCCATTTCCCAATAATAATGGAT	60.002	23	184
SIP1385	p2	(GA)10	20	GTTTGGCTGCTGCCTACTTC	60.022	20	ACCGTGTTGTGTTGGGATCT	60.284	20	134
SIP1386	p3	(AGC)6	18	AACAAGGATGCTTCTCCACG	60.255	20	ATTTTGAGCCCTCGTCTCCT	60.212	20	261
SIP1387	p2	(TA)9	18	TGGTCCAATTCTTTTGTGGC	60.874	20	TGTGTCAATTGTGGGTTTGG	60.255	20	273
SIP1388	p3	(ATG)7	21	CATTGTTATGCGACACCCAA	60.379	20	GGCATCATCATTAACCCCTTT	60.034	21	213
SIP1389	p3	(GAT)7	21	CATTCCCATCGAGAATGAGG	60.417	20	CATTGTTATGCGACACCCAA	60.379	20	248
SIP1390	p3	(CGG)6	18	ACATGGTGGTGAACAGCAAA	60.008	20	CCATGCACACTGAACAAAGG	60.152	20	107
SIP1391	p5	(AAAAT)5	25	TACAGGCCATCCATTCTGGT	60.34	20	TCCTCTCTTCTCGTGCTGGT	60.135	20	252
SIP1392	p3	(CAT)6	18	TCCTCCTCCATGCAAGAAAC	60.195	20	GGCAGAATTGGCACTCAAAT	60.081	20	236
SIP1393	p2	(TC)10	20	ATTCGGCCCGAGGTTTTT	61.706	18	TGGAAACCCTAATTTGCGAG	60.067	20	112
SIP1394	p3	(AAG)6	18	TGTACCTCCGGGAAGTGAAG	60.103	20	TTGGAAATCAAGAAAACGGC	60.053	20	138
SIP1395	p3	(CCG)6	18	GCCGGAAATCTATACAGCGA	60.196	20	TATCCTCCCCCACTCCCTAC	60.147	20	197
SIP1396	p3	(TTC)6	18	ACAAATGACGAACTCCCTCG	60.111	20	TTGAGGACGACGAGAACCTC	60.386	20	250
SIP1397	p3	(AAG)7	21	GGTTCATGCTGCCTTTGATT	60.081	20	CCAAAATTTCAATGCTTGGC	60.436	20	276
SIP1398	p3	(AAT)6	18	AAGAAGGGTGGGAAGTTTGG	60.332	20	GACCAAGCCGAGTTGTGTTT	60.156	20	224
SIP1399	p3	(ATT)7	21	TGGGCCATTATACGATTTGG	60.528	20	GGATGCTGTGAAGGAGTTGG	60.656	20	252
SIP1400	p3	(GAA)9	27	CAGCACCAACAGCAGAAGAA	60.175	20	TTCAGCTCATCATCCCCTTC	60.158	20	244
SIP1401	p2	(GA)16	32	GCATTGTAGAGGCGGGTAAA	60.096	20	TCGATATCGCCTTTCATTCC	60.001	20	215
SIP1402	p3	(TTA)6	18	TTATTTGGAAGAAGGTGGCG	60.067	20	CCAGTTTCCTTTGCACCCT	60.096	19	201
SIP1403	p3	(CCT)6	18	TTGCCTTATCTGATCTGGGG	60.029	20	GGTGTGAGTGGGAGGAGAGA	60.243	20	240
SIP1404	p2	(TA)9	18	CAAGTTCGGCTCTTAGCTGG	60.147	20	TCGCAACTGCAATTAAACCA	60.251	20	246
SIP1405	p3	(CAC)6	18	AGACAATTCGCCATGTCCTC	60.081	20	TTTTTGATGTGTCTGCCGAA	60.234	20	256
SIP1406	p4	(TCTT)7	28	TCCCCCATTTCTTCATCCTT	60.632	20	CTTTCCCTCCCTGCGATT	60.15	18	156
SIP1407	p3	(AAT)8	24	TGACGCAGGGGAAATTTTAG	60.067	20	AGTGTGAGCCATCATCACCA	60.121	20	169
SIP1408	p3	(CAT)6	18	AGTAGATTGGGATGGTGGCA	60.34	20	AAGAGCAGGGAGTGGAGGAT	60.216	20	248
SIP1409	p3	(ATA)8	24	TCACCGGAACAACTGTGAAA	60.128	20	CCTTCTCAGCTCCTCCTCCT	60.088	20	177
SIP1410	p3	(TCT)6	18	GGGGGCGGCTCATCTAAT	62.265	18	CACCAAGATTTGAAATGGGG	60.162	20	110
SIP1411	p3	(TCT)7	21	CTTCTTCATCTTCCTCCCCC	60.008	20	GGCACACAACACCATTTGAG	60.008	20	273
SIP1412	p6	(GCCTCA)5	30	CCATTGAAGGATGAGGCAAA	60.972	20	CCCAAATTTCTCAAGAGCCA	60.184	20	195
SIP1413	p2	(TC)11	22	GCATTGACGATGCAACAATC	60.088	20	ATAGTGGTGCGCTGTTAGGG	60.154	20	197
SIP1414	p5	(AAACA)5	25	GGCAAGCGAAATGAAGACAC	60.786	20	GATCTGGTGACGACGAGCTT	60.418	20	269
SIP1415	p3	(GGC)7	21	ATCGATTGAATTGGGGGAAG	61.014	20	GCCTCTTTCCGGTGAAAGTT	60.61	20	265
SIP1416	p2	(AG)9	18	GCTGTCGTTGATCGTTTTCC	60.646	20	GTTCACTTCCTCCGCCAAT	60.065	19	280
SIP1417	p3	(AGA)7	21	TTCTTCCTTCTTCCTTCGCA	60.066	20	TCACAACGGAATATGCAGGA	60.073	20	272
SIP1418	p2	(TA)10	20	TGTGTTCTTTCGATTCGCTCT	60.008	21	GTGACCTCATGGGCTGTTCT	60.12	20	216
SIP1419	p3	(AAC)6	18	CCCAAAATCCCCGATTTAAC	60.361	20	TCTCTGCTTTCCCACAATCC	60.195	20	238
SIP1420	p2	(AG)16	32	TGTTGCACAACATCCCTTGT	60.008	20	CATGGGGACACCAAATTTTC	60.029	20	210
SIP1421	p3	(CCG)6	18	GAAGGGAGTATCGGAGGAGG	60.03	20	TCGCCCTTTAGCAGTCTCTG	60.668	20	221
SIP1422	p2	(CT)12	24	TTCCCGCACAGTGATGTTTA	60.111	20	AATACCCCTGGTGAGGAAGG	60.183	20	239
SIP1423	p2	(TC)10	20	AAGGAGCGGAGGGAAAAATA	60.034	20	CCTCATCCGTTGAAGGAACA	61.034	20	259
SIP1424	p3	(CTT)9	27	TTCCCTGCACCATTCTTTTC	60.051	20	AAAATCACCAGATTCCAGCG	60.074	20	224
SIP1425	p2	(AG)10	20	ACCCGCTTCCTAGCAGAGAT	60.37	20	ATCTGGTGCCGAAAATCAAG	60.074	20	245
SIP1426	p2	(AG)9	18	TTTCGGATTGGACAAGGAAG	60.044	20	GAAGGAGATTTCCTCTGGGC	60.154	20	213
SIP1427	p2	(TG)9	18	CAACCAATCCGAATTAACCG	60.181	20	CATTCTCGCTTCTTCTCACGA	60.663	21	280
SIP1428	p2	(AT)9	18	TGCCCAATTGATAAAGGCAT	60.289	20	TTGGCTTGTTTTGATCCCTC	60.051	20	230
SIP1429	p4	(AAAT)5	20	AATGAGAAGTGGATGGCTGC	60.226	20	CCGACAACTTCCCTTTCCTC	60.988	20	141
SIP1430	p2	(GA)23	46	CAGAGAATCCCAGACCCAAA	60.042	20	CTTTTGATCTTCGCTCAGCC	60.096	20	245
SIP1431	p2	(TC)23	46	TGATAAAGGTCTGAAGGCCG	60.206	20	TGCGTCTGGAGAAGAGAGAGA	60.415	21	183
SIP1432	p2	(AG)17	34	GCAGGATTGCAGGTTTGTCT	60.263	20	GAATTCAACTCCGATGGTGG	60.317	20	231
SIP1433	p2	(GA)11	22	GACGCCAACGAAGCTAAAAA	60.376	20	TCGTTTCTGGTAAATCGGGA	60.439	20	251
SIP1434	p3	(ATT)6	18	CTCAGTTGGTAGAGCGGAGG	60.005	20	TCCCAAAATGGTTGTCTGGT	60.21	20	218
SIP1435	p2	(TC)9	18	CGCAAACCCAATTTCAGACT	60.11	20	GAAATGAGATTCTGCCTTTGAAGT	60.134	24	103
SIP1436	p3	(TAT)6	18	CCTGGATTTGCTTTTCTCCA	60.184	20	AACCCACTGCCAAAAATGAA	60.344	20	105
SIP1437	p3	(AAT)6	18	AACCCACTGCCAAAAATGAA	60.344	20	CCTGGATTTGCTTTTCTCCA	60.184	20	105
SIP1438	p2	(AG)11	22	AGGAGTAGCGCACAGAGCAT	60.187	20	TAAGGGCTGGATCACTTTGG	60.066	20	218
SIP1439	p2	(TC)11	22	TAAGGGCTGGATCACTTTGG	60.066	20	AGGAGTAGCGCACAGAGCAT	60.187	20	218
SIP1440	p3	(CAG)6	18	CTTGATGAGGCTGTGCTTGA	60.136	20	CCCAATCTCGTTTTGCTCAT	60.074	20	231
SIP1441	p3	(AGG)6	18	CGACGAGGTGAAAGGTGAAG	60.822	20	GGCCCTCCATCTCCACTACT	60.477	20	264
SIP1442	c	(CT)9cactcactcactctgtctctctctatctatctatctagatctctctctttcttgctttttccttccc(CT)14	113	CTAAGGTGCTGCAAAGGAGG	60.008	20	GAAAAAGGAGTAGAGAGAAAAGGGTT	60.06	26	211
SIP1443	p2	(CT)11	22	CCGATTGAATTCCCAAACAG	60.301	20	TTGGGGATTTTCTTGGTTCA	60.28	20	240
SIP1444	p3	(GAA)6	18	CATCATGGGAAGTTGGGAAC	60.173	20	TTGTTCAACCTCTTCACCCG	61.064	20	215
SIP1445	p3	(CAT)6	18	AGTTGCTGCTGCTTCTGCTT	60.483	20	GCAGCTTGAAAGGGACTACG	60.015	20	225
SIP1446	p2	(GA)15	30	TATGCAAGGGCCATGATTTT	60.289	20	GACAGGTCAGGGATGGAAGA	60.048	20	221
SIP1447	p3	(TGT)6	18	CAGAAATGGAAAGGACCGAA	60.044	20	CTCACGAAGGAAATGCAATGT	60.125	21	266
SIP1448	p3	(GAA)9	27	TTTCCCTTATCACAAAGCGG	60.067	20	ACCGCACAGAAGAGTCTTGG	60.444	20	263
SIP1449	p4	(AGAT)5	20	ATGAAGGGCGGGTAGCTAGT	60.117	20	AGCGCTCAGCTTGCTTGTAT	60.321	20	228
SIP1450	p3	(GAA)6	18	CGCATCCATGATCCATCC	60.847	18	GCCCTATTGTATCTGTGGGCT	60.354	21	275
SIP1451	p3	(TGT)6	18	AATCATGGCTGGTACGCAAT	60.361	20	CCATGCCCTCATTTCTTTTG	60.439	20	222
SIP1452	p3	(CTT)6	18	TTGAAGAAAACAGATGGCGG	61.137	20	CAATCCAATTCGGCTGTAGG	60.46	20	165
SIP1453	p3	(TTA)6	18	CTGGGAATTTCAACTCCAATGT	60.221	22	CTTCAGCTTCCACAGGCTTC	60.134	20	160
SIP1454	p3	(TGC)6	18	CTTGTCGCCTGGTCTTTGAT	60.255	20	TGAAGCTGGGGAAATTCAAG	60.184	20	255
SIP1455	p3	(CAG)7	21	ACTAGTGGCCAGGGAGCTTT	60.268	20	TGCTGAGCAAGGAGTTGTTG	60.175	20	275
SIP1456	p2	(TC)9	18	GAGGAAAACAAAGCATCCCA	60.051	20	AAGAGGGGCTGTTTACAGTTGA	60.165	22	202
SIP1457	p2	(TC)11	22	CAACGCCGATGCAATTCTA	60.759	19	CAAAGCTAGGGCAAGGACAG	60.008	20	132
SIP1458	p3	(TCT)7	21	AATCTGGCCTCAGATCCCTT	60.037	20	CAACCCCCATCACTCAAAAC	60.21	20	213
SIP1459	p3	(CAT)6	18	TGAAGCCAGTGAAACTGTCG	60.025	20	GGTGAAATTGGAGGAGCAAA	60.051	20	251
SIP1460	p2	(AG)9	18	AAACCCACCAAAGCTCACAC	60.012	20	TTTCACGGTGGCAGTGATTA	60.111	20	231
SIP1461	p6	(AAAAAC)7	42	AGACTTGCACGAGCTGAAAAA	60.183	21	GGTTGAACACAACCCCAAAC	60.111	20	153
SIP1462	p4	(AGAC)5	20	CCAGGCTTTGAGCCTAAACA	60.378	20	GGCCAGAAGTATGTTCTTGGG	60.86	21	275
SIP1463	p4	(TGTC)5	20	TGTGGGAAAGTTTTGAGATTCC	60.332	22	GTGCTGCTGTTCTTCTTCCAC	60.05	21	123
SIP1464	p2	(AT)9	18	AATCCCGCCTAAAAGAAACG	60.432	20	TGCATTTAGCTTTGTGCTGC	60.163	20	129
SIP1465	p3	(TAA)6	18	AAGCACGGGAAATCGTGTTA	60.502	20	CATCGACCTTTCTTCTCCCA	60.187	20	235
SIP1466	p2	(AG)9	18	ACGGAGACTTCGGAGGAACT	60.252	20	AAATCCTTAAACTAACCAAAACACCA	60.381	26	270
SIP1467	p3	(TCA)6	18	GCTAGCTTGCATTTTACTTGAAAATTA	60.486	27	GTGGTCGTCGTTTGTTGTTG	60.049	20	170
SIP1468	c	(GGT)6ggaggaagcggtggtggcggttggggaagtacgagtgatggtggaggcggcggtggatggggcaacgacaga(GGT)6	108	TTCCAAGGAAGGTGGTGATG	60.892	20	TTTGCAACCATGCAAACACT	60.157	20	270
SIP1469	p3	(GGA)6	18	AAGCGCTCTGTGATTGACCT	60.02	20	CAGCAGGCCCAGTAACCTAA	60.262	20	192
SIP1470	p3	(TTC)6	18	TTAGTTTCCAGTAACCGGCG	60.124	20	CTGGGGTTCACCATTAAACG	60.22	20	278
SIP1471	p2	(CT)9	18	GATGTTGTTCCACTCCACCC	60.223	20	CAATGGCGACAGTTACGTTG	60.172	20	211
SIP1472	p3	(CGC)6	18	ATTGACCTCGAGAGCCACTG	60.408	20	CTAGGAAGTCAGTCGTCGCC	60.012	20	230
SIP1473	p3	(CGG)7	21	TCGGAGTCCAACTCTTCAGG	60.377	20	CGGAGCTCCAACAGTCAGA	60.121	19	213
SIP1474	p4	(AGCC)5	20	CATTCCACATACACACCCCA	60.088	20	CCAAGGAAGGAAGGAAGGTC	60.045	20	223
SIP1475	p2	(AC)10	20	ATTGCCTCTCCCTTTCTGGT	60.074	20	GAGAAAACACACACGCCCAC	61.566	20	233
SIP1476	p2	(TA)10	20	TGCAAAACAGGAATGACCAA	60.088	20	ATGATTGACGCATTCTGGGT	60.348	20	136
